# Supplementary material for: Extracellular pyridine nucleotides trigger plant systemic immunity through a lectin receptor kinase/BAK1 complex
Source: Nat Commun. 2019 Oct 22;10:4810. doi: 10.1038/s41467-019-12781-7 (PMC6805918; doi:10.1038/s41467-019-12781-7)
Supplement: Supplementary file 3 — Supplementary Data 1 [file 41467_2019_12781_MOESM3_ESM.xlsx]

## Sheet: Sheet1
Supplementary Data 1. SAR activation-induced transcriptome changes in the wild type, lecrk-VI.2-2, and bak1-5. The data were sorted by the log2(FC) values in the wild type (WT) (column D), log2(FC) values ≥ 1 and ≤ 1 are highlighted in red and blue, respectively, and q values ≤ 0.05 are highlighted in red. FC: fold change.
Representative Public ID	Gene Title	Gene Symbol	WT log2(FC) (+SAR/-SAR)	q value	lecrk-VI.2-2 log2(FC) (+SAR/-SAR)	q value	bak1-5 log2(FC) (+SAR/-SAR)	q value
At2g24850	TAT3 (TYROSINE AMINOTRANSFERASE 3); L-tyrosine:2-oxoglutarate aminotransferase/ transaminase	TAT3	6.402	1.2e-05	2.692	0.126368	4.715	0.000628
At1g14870	cadmium resistance protein 1 /// cadmium resistance protein 2	PCR1 /// PCR2	6.023	0	3.607	0	4.864	0
At3g57260	BGL2 (BETA-1,3-GLUCANASE 2); cellulase/ glucan 1,3-beta-glucosidase/ hydrolase, hydrolyzing O-glycosyl compounds	BGL2	5.881	0	1.621	0.085401	2.967	0.000169
At5g24780	VSP1 (VEGETATIVE STORAGE PROTEIN 1); acid phosphatase/ transcription factor binding	VSP1	5.205	1.4e-05	2.797	0.037634	4.477	0.000151
At4g16590	ATCSLA01; cellulose synthase/ glucosyltransferase/ transferase, transferring glycosyl groups	ATCSLA01	4.792	2e-06	1.836	0.089952	3.033	0.000556
At3g11480	BSMT1; S-adenosylmethionine-dependent methyltransferase	BSMT1	4.699	0.001533	2.542	0.302098	2.751	0.087795
At4g23600	CORI3 (CORONATINE INDUCED 1); cystathionine beta-lyase/ transaminase	CORI3	4.688	6e-06	2.45	0.026795	3.909	9e-05
At1g52400	BGLU18 (BETA GLUCOSIDASE 18); catalytic/ cation binding / hydrolase, hydrolyzing O-glycosyl compounds	BGLU18	4.573	7.4e-05	2.246	0.139572	3.19	0.004624
At3g28220	TRAF-like family protein	AT3G28220	4.461	8.3e-05	2.084	0.17638	3.248	0.003586
At1g19670	ATCLH1 (ARABIDOPSIS THALIANA CORONATINE-INDUCED PROTEIN 1); chlorophyllase	ATCLH1	4.394	3e-06	2.686	0.005615	3.875	2.5e-05
At2g43530	defensin-like protein 194	AT2G43530	4.134	3.6e-05	1.669	0.221761	2.74	0.003974
At1g52410	TSA1 (TSK-ASSOCIATING PROTEIN 1); calcium ion binding / protein binding	TSA1	4.052	8.2e-05	1.537	0.338533	2.513	0.011809
At3g16470	JR1	JR1	4.038	4.5e-05	1.729	0.195106	2.415	0.010241
At5g55450	bifunctional inhibitor/lipid-transfer protein/seed storage 2S albumin-like protein	AT5G55450	4.035	0	2.672	0	3.505	0
At4g17470	putative palmitoyl-protein thioesterase	AT4G17470	4.024	2e-05	1.852	0.10654	3.375	0.000284
At2g39030	L-ornithine N5-acetyltransferase NATA1	AT2G39030	4.003	0.000196	1.56	0.401755	2.068	0.056775
At2g02930	ATGSTF3 (GLUTATHIONE S-TRANSFERASE F3); glutathione transferase	ATGSTF3	3.946	0	3.088	2.4e-05	3.831	0
At1g76960	hypothetical protein	AT1G76960	3.913	0	2.084	0	2.98	0
At2g39330	JAL23 (JACALIN-RELATED LECTIN 23)	JAL23	3.9	1.4e-05	1.887	0.071569	2.529	0.002287
At3g25760	AOC1 (ALLENE OXIDE CYCLASE 1); allene-oxide cyclase	AOC1	3.862	8.6e-05	2.206	0.073847	3.045	0.001952
At1g27730	STZ (salt tolerance zinc finger); nucleic acid binding / transcription factor/ transcription repressor/ zinc ion binding	STZ	3.809	0.00027	1.402	0.483021	2.035	0.056848
At2g34810	FAD-binding and BBE domain-containing protein	AT2G34810	3.799	3.4e-05	1.419	0.276757	2.35	0.006516
At4g18440	L-aspartase-like family protein /// L-aspartase-like family protein	AT1G36280 /// AT4G18440	3.798	2.7e-05	1.709	0.131428	3.705	7.8e-05
At2g14610	PR1 (PATHOGENESIS-RELATED GENE 1)	PR1	3.796	0	0.294	0.596449	1.645	1e-06
At1g52000	mannose-binding lectin superfamily protein	AT1G52000	3.772	9e-06	1.17	0.328825	2.354	0.002181
At2g14560	LURP1 (LATE UPREGULATED IN RESPONSE TO HYALOPERONOSPORA PARASITICA)	LURP1	3.765	0	2.523	0.00017	4.198	0
At5g24530	DMR6 (DOWNY MILDEW RESISTANT 6); oxidoreductase/ oxidoreductase, acting on paired donors, with incorporation or reduction of molecular oxygen, 2-oxoglutarate as one donor, and incorporation of one atom each of oxygen into both donors	DMR6	3.751	0	2.179	0	2.985	0
At2g20340	tyrosine decarboxylase 1	AT2G20340	3.67	0.000425	1.506	0.431271	2.544	0.018121
At1g21250	WAK1 (CELL WALL-ASSOCIATED KINASE); kinase	WAK1	3.644	0	1.988	0.001027	4.071	0
At5g10760	aspartyl protease family protein	AT5G10760	3.633	0	1.764	2.3e-05	2.869	0
At1g08450	CRT3 (CALRETICULIN 3); calcium ion binding / unfolded protein binding	CRT3	3.602	0	1.637	6e-06	2.698	0
At3g16390	NSP1 (NITRILE SPECIFIER PROTEIN 1)	NSP1	3.573	0.00055	1.462	0.459958	1.671	0.133955
At1g19640	JMT (JASMONIC ACID CARBOXYL METHYLTRANSFERASE); jasmonate O-methyltransferase	JMT	3.565	0.000205	1.332	0.445062	2.572	0.008072
At1g02930	ATGSTF6 (GLUTATHIONE S-TRANSFERASE); copper ion binding / glutathione binding / glutathione transferase	ATGSTF6	3.539	0	1.726	9e-06	2.718	0
At1g28480	GRX480; electron carrier/ protein disulfide oxidoreductase	GRX480	3.491	1e-06	1.001	0.206138	1.76	0.00187
At3g01830	putative calcium-binding protein CML40	AT3G01830	3.466	0	0.137	0.944602	0.288	0.407279
At4g10500	oxidoreductase, 2OG-Fe(II) oxygenase family protein	AT4G10500	3.457	0	0.569	0.247405	1.45	8.5e-05
At2g06050	OPR3 (OPDA-REDUCTASE 3); 12-oxophytodienoate reductase	OPR3	3.45	0.000117	1.161	0.482839	1.498	0.094843
At1g75040	PR5 (PATHOGENESIS-RELATED GENE 5)	PR5	3.43	0	1.314	0.004189	2.367	1e-06
At4g27652	hypothetical protein	AT4G27652	3.419	3e-06	0.559	0.757851	0.854	0.185652
At3g51450	strictosidine synthase family protein	AT3G51450	3.413	9e-06	0.806	0.571901	1.855	0.006705
At2g47180	AtGolS1 (Arabidopsis thaliana galactinol synthase 1); transferase, transferring glycosyl groups / transferase, transferring hexosyl groups	AtGolS1	3.411	8e-06	1.756	0.036537	3.043	6.2e-05
At4g23140	CRK6 (CYSTEINE-RICH RLK 6); kinase	CRK6	3.404	0	0.808	0.073847	1.626	4.5e-05
At1g80840	WRKY40; transcription factor	WRKY40	3.391	3e-06	0.471	0.813926	0.302	0.691007
At1g45145	ATTRX5; oxidoreductase, acting on sulfur group of donors, disulfide as acceptor	ATTRX5	3.374	1e-06	1.547	0.022166	2.378	9.4e-05
At4g13410	ATCSLA15; cellulose synthase/ transferase, transferring glycosyl groups	ATCSLA15	3.373	0.000151	0.521	0.895742	1.608	0.071692
At5g03350	lectin-like protein	AT5G03350	3.351	0	2.585	0.000108	4.731	0
At1g51780	ILL5; IAA-amino acid conjugate hydrolase/ metallopeptidase	ILL5	3.349	0.000196	0.961	0.656496	2.03	0.024438
At3g56400	WRKY70; transcription factor/ transcription repressor	WRKY70	3.34	0	2.351	9e-06	3.205	0
At5g42650	AOS (ALLENE OXIDE SYNTHASE); allene oxide synthase/ hydro-lyase/ oxygen binding	AOS	3.339	2e-05	1.47	0.127993	2.43	0.001132
At1g19180	JAZ1 (JASMONATE-ZIM-DOMAIN PROTEIN 1); protein binding	JAZ1	3.327	2.2e-05	0.87	0.562102	1.032	0.172741
At1g74930	ORA47; DNA binding / transcription factor	ORA47	3.311	1.3e-05	0.733	0.645936	1.573	0.020567
At4g24190	SHD (SHEPHERD); ATP binding / unfolded protein binding	SHD	3.293	0	1.714	0.002486	2.394	1.3e-05
At5g24420	6-phosphogluconolactonase 5	PGL5	3.282	0.000468	1.504	0.334471	1.594	0.110098
At3g45140	LOX2 (LIPOXYGENASE 2); lipoxygenase	LOX2	3.28	9e-06	1.799	0.025351	2.513	0.000322
At2g31880	leucine-rich repeat receptor-like serine/threonine/tyrosine-protein kinase SOBIR1	SOBIR1	3.265	0	1.428	0.019538	1.626	0.001626
At3g48650	---	---	3.258	0	0.462	0.619614	1.265	0.002761
At4g29780	hypothetical protein	AT4G29780	3.25	4.4e-05	0.794	0.663157	-0.025	0.983409
At3g28540	AAA-type ATPase family protein	AT3G28540	3.233	0	1.816	2e-06	2.746	0
At3g28270	hypothetical protein	AT3G28270	3.209	4e-06	0.739	0.52879	1.423	0.016024
At3g44860	FAMT (farnesoic acid carboxyl-O-methyltransferase); S-adenosylmethionine-dependent methyltransferase/ farnesoic acid O-methyltransferase	FAMT	3.208	4e-06	0.814	0.457516	2.091	0.000845
At5g28540	BIP2; ATP binding	BIP2	3.204	0	1.637	0.000246	2.481	0
At4g24350	phosphorylase family protein	AT4G24350	3.196	0.001123	1.311	0.523118	2.395	0.021372
At1g35710	putative leucine-rich repeat receptor-like protein kinase	AT1G35710	3.159	0	1.259	0.00032	2.29	0
At3g61190	BAP1 (BON ASSOCIATION PROTEIN 1); phospholipid binding / protein binding	BAP1	3.133	0	0.561	0.487939	0.65	0.144334
At4g08870	arginine amidohydrolase 2 /// arginase 1	AT4G08870 /// AT4G08900	3.131	4e-06	1.433	0.048865	2.394	0.000158
At3g60420	phosphoglycerate mutase family protein	AT3G60420	3.116	0	0.964	0.007721	1.661	5e-06
At4g34710	ADC2 (ARGININE DECARBOXYLASE 2); arginine decarboxylase	ADC2	3.11	0.000307	1.506	0.251593	2.504	0.004892
At1g31550	GDSL esterase/lipase	AT1G31550	3.073	1e-06	0.778	0.333089	1.867	0.000462
At5g52760	copper transport family protein	AT5G52760	3.066	0	0.566	0.202519	0.881	0.004911
At2g03980	GDSL esterase/lipase	AT2G03980	3.063	1.3e-05	1.484	0.066241	2.132	0.001145
At3g50930	BCS1 (CYTOCHROME BC1 SYNTHESIS); ATP binding / ATPase/ nucleoside-triphosphatase/ nucleotide binding	BCS1	3.038	0	0.16	0.94105	0.522	0.147202
At5g23820	MD-2-related lipid recognition domain-containing protein	AT5G23820	3.009	2.3e-05	1.295	0.152634	2.394	0.000553
At5g05600	oxidoreductase, 2OG-Fe(II) oxygenase family protein	AT5G05600	3.004	0.00056	0.841	0.749178	0.838	0.409751
At2g40000	HSPRO2 (ARABIDOPSIS ORTHOLOG OF SUGAR BEET HS1 PRO-1 2)	HSPRO2	2.967	0.000189	1.535	0.167977	1.479	0.065424
At2g22500	UCP5 (UNCOUPLING PROTEIN 5); binding	UCP5	2.957	7e-05	0.603	0.787994	0.315	0.734385
At1g32640	MYC2; DNA binding / transcription activator/ transcription factor	MYC2	2.955	3e-06	1.15	0.091375	1.914	0.000542
At4g14365	putative E3 ubiquitin-protein ligase XBAT34	XBAT34	2.928	0	1.17	0.016144	1.051	0.008673
At4g24570	mitochondrial substrate carrier family protein	DIC2	2.927	0.001083	0.948	0.702174	-0.008	0.995449
At5g20230	ATBCB (ARABIDOPSIS BLUE-COPPER-BINDING PROTEIN); copper ion binding / electron carrier	ATBCB	2.922	0.000126	0.924	0.545041	0.358	0.707801
At1g52040	MBP2 (MYROSINASE-BINDING PROTEIN 2); sugar binding / thioglucosidase binding	MBP2	2.917	8.9e-05	0.763	0.663544	1.038	0.170739
At1g19570	DHAR1 (dehydroascorbate reductase); copper ion binding / glutathione dehydrogenase (ascorbate)	DHAR1	2.913	4.7e-05	1.276	0.183719	2.119	0.00229
At1g70700	TIFY7	TIFY7	2.912	7e-06	1.591	0.023083	1.953	0.000993
At4g01080	protein TRICHOME BIREFRINGENCE-LIKE 26	TBL26	2.879	1e-06	1.377	0.014097	2.339	1.7e-05
At5g52750	heavy metal transport/detoxification domain-containing protein	AT5G52750	2.877	0	1.078	0.027302	1.353	0.001057
At2g40140	CZF1; transcription factor	CZF1	2.874	0	0.71	0.207593	0.524	0.20356
At2g33380	RD20 (RESPONSIVE TO DESSICATION 20); calcium ion binding	RD20	2.855	2.9e-05	0.83	0.487939	2.181	0.00099
At2g39420	alpha/beta-Hydrolases superfamily protein	AT2G39420	2.848	6e-06	0.783	0.402367	1.303	0.016552
At3g55970	jasmonate-regulated protein JRG21	JRG21	2.845	0.003928	0.99	0.749178	1.464	0.194776
At3g10930	hypothetical protein	AT3G10930	2.844	0	0.604	0.449767	0.541	0.249786
At3g55980	SZF1 (SALT-INDUCIBLE ZINC FINGER 1); transcription factor	SZF1	2.826	0.000117	0.877	0.55457	-0.449	0.608485
At2g43550	defensin-like protein 197	AT2G43550	2.818	0.000101	1.038	0.384781	2.315	0.001543
At5g54610	ANK (ankyrin); protein binding	ANK	2.815	0	1.909	3e-05	3.683	0
At4g24340	phosphorylase family protein /// phosphorylase family protein	AT4G24340 /// AT4G24350	2.81	0.000297	1.217	0.342575	2.101	0.008341
At2g17040	anac036 (Arabidopsis NAC domain containing protein 36); transcription factor	anac036	2.809	0	1.51	0.001027	2.119	4e-06
At5g13220	JAZ10 (JASMONATE-ZIM-DOMAIN PROTEIN 10)	JAZ10	2.806	0.002656	1.019	0.693396	1.08	0.327517
At3g50480	HR4 (HOMOLOG OF RPW8 4)	HR4	2.782	0	1.111	0.007534	1.72	1.6e-05
At2g30020	putative protein phosphatase 2C 25 /// putative protein phosphatase 2C-like protein 45 /// putative protein phosphatase 2C 53	AT2G30020 /// AT3G27140 /// AT4G08260	2.781	2e-06	0.654	0.468533	0.587	0.260308
At3g45860	cysteine-rich receptor-like protein kinase 4	CRK4	2.78	0	1.527	0.000108	2.026	0
At1g54030	protein MODIFIED VACUOLE PHENOTYPE 1	MVP1	2.758	8e-06	0.576	0.66331	1.089	0.047076
At1g17380	JAZ5 (JASMONATE-ZIM-DOMAIN PROTEIN 5)	JAZ5	2.746	2.3e-05	0.541	0.760663	0.703	0.274405
At3g22231	PCC1 (PATHOGEN AND CIRCADIAN CONTROLLED 1)	PCC1	2.74	4e-06	1.592	0.010003	3.787	0
At4g27654	hypothetical protein	AT4G27654	2.728	2e-06	0.232	0.930422	0.358	0.514444
At5g61790	calnexin 1 (CNX1)	CNX1	2.723	0	1.068	0.015864	1.891	1.2e-05
At5g13320	PBS3 (AVRPPHB SUSCEPTIBLE 3)	PBS3	2.718	0	0.109	0.960013	0.301	0.369679
At3g51660	Tautomerase/MIF superfamily protein	AT3G51660	2.718	0.000151	1.032	0.400225	1.232	0.089299
At3g04640	glycine-rich protein	AT3G04640	2.71	0.000116	0.755	0.635062	0.484	0.554888
At5g10380	RING1; protein binding / ubiquitin-protein ligase/ zinc ion binding	RING1	2.671	1e-06	1.277	0.017294	1.577	0.000662
At4g33050	EDA39 (embryo sac development arrest 39); calmodulin binding	EDA39	2.659	0	0.802	0.076461	1.496	0.000114
At4g15210	BAM5 (BETA-AMYLASE 5); beta-amylase	BAM5	2.569	0.000823	0.661	0.798172	3.093	0.000352
At4g39950	CYP79B2; electron carrier/ heme binding / iron ion binding / monooxygenase/ oxygen binding	CYP79B2	2.566	2e-06	1.357	0.010931	1.955	7.4e-05
At5g58710	ROC7; peptidyl-prolyl cis-trans isomerase	ROC7	2.547	0	0.528	0.236938	1.339	7.8e-05
At5g07010	ST2A (SULFOTRANSFERASE 2A); hydroxyjasmonate sulfotransferase/ sulfotransferase	ST2A	2.54	6.2e-05	0.852	0.430282	0.452	0.526018
At3g23110	AtRLP37 (Receptor Like Protein 37); kinase/ protein binding	AtRLP37	2.511	0	1.094	0.001117	2.853	0
At2g18660	EXLB3 (EXPANSIN-LIKE B3 PRECURSOR)	EXLB3	2.508	0	0.491	0.120993	1.046	7.6e-05
At4g27657	hypothetical protein	AT4G27657	2.506	3e-05	0.725	0.496335	1.104	0.049443
At5g47240	atnudt8 (Arabidopsis thaliana Nudix hydrolase homolog 8); hydrolase	atnudt8	2.498	0.00016	0.428	0.871585	0.732	0.307502
At1g01560	ATMPK11; MAP kinase/ kinase	ATMPK11	2.498	0	0.259	0.845078	0.507	0.180894
At3g57450	hypothetical protein	AT3G57450	2.492	0.00029	0.921	0.484444	0.579	0.472659
At1g73480	alpha/beta-Hydrolases superfamily protein	AT1G73480	2.487	2.2e-05	1.068	0.152403	2.013	0.00045
At3g02840	hypothetical protein	AT3G02840	2.479	0	0.235	0.842859	0.081	0.86094
At4g27280	EF-hand, calcium binding motif-containing protein	AT4G27280	2.476	0.001928	1.307	0.34808	0.859	0.366436
At3g46620	E3 ligase RDUF1	AT3G46620	2.455	0.000151	0.363	0.905624	0.736	0.291467
At1g73540	atnudt21 (Arabidopsis thaliana Nudix hydrolase homolog 21); hydrolase	atnudt21	2.444	8.2e-05	0.599	0.702287	0.537	0.42766
At2g04450	ATNUDT6 (Arabidopsis thaliana Nudix hydrolase homolog 6); ADP-ribose diphosphatase/ NAD or NADH binding / hydrolase	ATNUDT6	2.409	0	0.706	0.088556	1.287	0.000191
At1g32920	hypothetical protein	AT1G32920	2.402	0.000489	0.659	0.749178	0.712	0.369564
At5g06320	NHL3	NHL3	2.387	1.6e-05	0.762	0.347581	0.668	0.204446
At3g62600	ATERDJ3B; heat shock protein binding / unfolded protein binding	ATERDJ3B	2.381	0	0.802	0.081717	1.285	0.000604
At1g09970	LRR XI-23; ATP binding / kinase/ protein kinase/ protein serine/threonine kinase	LRR XI-23	2.373	1.5e-05	0.559	0.612027	0.935	0.060364
At3g44260	putative CCR4-associated factor 1	AT3G44260	2.37	0.004792	0.905	0.711413	0.948	0.347615
At5g47070	protein kinase family protein	AT5G47070	2.367	0	0.314	0.558379	0.22	0.456978
At1g44350	ILL6; IAA-amino acid conjugate hydrolase/ metallopeptidase	ILL6	2.364	0.000174	0.575	0.756242	1.491	0.018156
At5g48880	PKT2 (PEROXISOMAL 3-KETO-ACYL-COA THIOLASE 2); acetyl-CoA C-acyltransferase/ catalytic	PKT2	2.354	0.000307	0.955	0.40873	1.944	0.004047
At1g12240	ATBETAFRUCT4; beta-fructofuranosidase/ hydrolase, hydrolyzing O-glycosyl compounds	ATBETAFRUCT4	2.353	4.3e-05	1.082	0.148039	1.708	0.002135
At2g34600	JAZ7 (JASMONATE-ZIM-DOMAIN PROTEIN 7)	JAZ7	2.339	0.000658	0.308	0.946555	-0.433	0.620771
At3g19580	AZF2 (ARABIDOPSIS ZINC-FINGER PROTEIN 2); DNA binding / nucleic acid binding / transcription factor/ transcription repressor/ zinc ion binding	AZF2	2.297	0	0.498	0.429137	0.921	0.009533
At1g14250	probable apyrase 4 /// probable apyrase 5	AT1G14230 /// AT1G14250	2.291	0.000232	1.306	0.121523	2.656	0.000123
At5g24210	lipase class 3 family protein	AT5G24210	2.286	5e-06	1.533	0.003808	1.506	0.00087
At4g11280	ACS6 (1-AMINOCYCLOPROPANE-1-CARBOXYLIC ACID (ACC) SYNTHASE 6); 1-aminocyclopropane-1-carboxylate synthase	ACS6	2.278	0.000352	1	0.346271	0.191	0.833725
At4g13900	AtRLP49 (Receptor Like Protein 49)	AtRLP49	2.276	0	0.821	0.000992	1.55	0
At2g44840	ERF13 (ETHYLENE-RESPONSIVE ELEMENT BINDING FACTOR 13); DNA binding / transcription factor	ERF13	2.257	8e-06	0.284	0.876951	0.604	0.200097
At2g41640	Glycosyltransferase family 61 protein	AT2G41640	2.252	1.4e-05	0.43	0.750135	-0.26	0.653227
At2g46400	WRKY46; transcription factor	WRKY46	2.249	0	0.492	0.122984	0.652	0.00637
At3g19010	2-oxoglutarate (2OG) and Fe(II)-dependent oxygenase superfamily protein	AT3G19010	2.242	1e-06	0.915	0.052989	1.893	1.8e-05
At4g39980	DHS1 (3-DEOXY-D-ARABINO-HEPTULOSONATE 7-PHOSPHATE SYNTHASE 1); 3-deoxy-7-phosphoheptulonate synthase	DHS1	2.241	0.000231	1.241	0.137849	1.5	0.014668
At1g53885	hypothetical protein /// hypothetical protein	AT1G53885 /// AT1G53903	2.239	1.9e-05	0.495	0.675566	1.201	0.012204
At4g31500	CYP83B1 (CYTOCHROME P450 MONOOXYGENASE 83B1); oxidoreductase, acting on paired donors, with incorporation or reduction of molecular oxygen, NADH or NADPH as one donor, and incorporation of one atom of oxygen / oxygen binding	CYP83B1	2.225	4e-06	1.333	0.008173	1.547	0.00041
At4g16760	ACX1 (ACYL-COA OXIDASE 1); acyl-CoA oxidase	ACX1	2.211	0.000137	0.805	0.430634	1.527	0.008123
At3g22240	hypothetical protein	AT3G22240	2.21	1e-06	1.407	0.002382	2.969	0
At2g26440	Probable pectinesterase/pectinesterase inhibitor 12	AT2G26440	2.205	0	0.793	0.04088	1.55	2.1e-05
At5g51070	ERD1 (EARLY RESPONSIVE TO DEHYDRATION 1); ATP binding / ATPase/ nucleoside-triphosphatase/ nucleotide binding / protein binding	ERD1	2.196	0.000414	0.601	0.74295	0.948	0.157152
At4g21910	mate efflux domain-containing protein /// MATE efflux family protein	AT4G21903 /// AT4G21910	2.19	6.1e-05	0.627	0.565039	1.003	0.056379
At3g01290	SPFH/Band 7/PHB domain-containing membrane-associated protein	AT3G01290	2.175	0.000157	0.865	0.361285	-0.097	0.909618
At1g68600	Aluminum activated malate transporter family protein	AT1G68600	2.17	4e-06	0.451	0.600042	0.817	0.039109
At1g18740	hypothetical protein	AT1G18740	2.151	0.000108	0.362	0.866215	-0.273	0.690371
At5g22060	ATJ2; protein binding	J2	2.126	2e-06	1.175	0.009875	1.494	0.00022
At3g28290	AT14A	AT14A	2.112	0.000497	0.554	0.771454	0.99	0.127146
At4g14400	ACD6 (ACCELERATED CELL DEATH 6); protein binding	ACD6	2.108	4e-06	1.574	0.001027	3.209	0
At3g45640	NAXT1 (NITRATE EXCRETION TRANSPORTER1); nitrate efflux transmembrane transporter/ transporter	NAXT1	2.09	5.1e-05	0.734	0.368302	0.192	0.769432
At5g57560	TCH4 (Touch 4); hydrolase, acting on glycosyl bonds / xyloglucan:xyloglucosyl transferase	TCH4	2.089	0.002656	0.24	0.96712	-2.409	0.001839
At5g64310	AGP1 (ARABINOGALACTAN PROTEIN 1)	AGP1	2.068	0.000529	0.183	0.970145	-0.921	0.154279
At3g46230	ATHSP17.4	HSP17.4	2.067	2e-06	0.923	0.039629	2.042	5e-06
At2g25110	SDF2 (STROMAL CELL-DERIVED FACTOR 2-LIKE PROTEIN PRECURSOR)	SDF2	2.067	0	0.904	0.005598	1.434	9e-06
At3g15210	ERF4 (ETHYLENE RESPONSIVE ELEMENT BINDING FACTOR 4); DNA binding / protein binding / transcription factor/ transcription repressor	ERF4	2.064	0.000158	0.513	0.740721	0.506	0.407693
At3g60450	phosphoglycerate mutase family protein	AT3G60450	2.06	0	0.418	0.38353	1.3	5.4e-05
At4g24920	transport protein sec61 subunit gamma-1 /// protein transport protein sec61 subunit gamma-2	AT4G24920 /// AT5G50460	2.056	0	0.948	0.014097	1.583	2.1e-05
At4g31800	WRKY18; transcription factor	WRKY18	2.054	1.3e-05	0.389	0.752457	-0.6	0.17651
At1g09210	calreticulin 1b	CRT1b	2.052	0	0.778	0.023328	1.35	2.8e-05
At5g67300	MYBR1 (MYB DOMAIN PROTEIN R1); DNA binding / transcription factor	MYBR1	2.042	4.9e-05	0.963	0.138488	-0.463	0.382578
At1g73500	MKK9 (MAP KINASE KINASE 9); MAP kinase kinase/ kinase/ protein kinase activator	MKK9	2.041	0.000115	1.017	0.156292	1.162	0.025112
At1g17745	PGDH (3-PHOSPHOGLYCERATE DEHYDROGENASE); phosphoglycerate dehydrogenase	PGDH	2.033	1e-05	0.853	0.120964	0.733	0.076776
At5g06870	PGIP2 (POLYGALACTURONASE INHIBITING PROTEIN 2); protein binding	PGIP2	2.024	0.000359	0.74	0.514796	1.036	0.078918
At3g16460	jacalin-like lectin domain-containing protein	AT3G16460	2.021	0.000548	0.209	0.963053	0.586	0.387309
At5g50460	SIG2 (RNA POLYMERASE SIGMA SUBUNIT 2); DNA binding / DNA-directed RNA polymerase/ sigma factor/ transcription factor	SIG2	2.013	0	0.648	0.061573	1.419	1.2e-05
At2g32680	AtRLP23 (Receptor Like Protein 23); kinase/ protein binding	AtRLP23	2.009	0	0.351	0.208257	0.587	0.002899
At3g05500	Rubber elongation factor protein	AT3G05500	2.007	0	0.487	0.264943	0.383	0.210569
At5g59820	RHL41 (RESPONSIVE TO HIGH LIGHT 41); nucleic acid binding / transcription factor/ zinc ion binding	RHL41	2.005	7.4e-05	0.314	0.874117	0.561	0.288187
At5g22630	ADT5 (arogenate dehydratase 5); arogenate dehydratase/ prephenate dehydratase	ADT5	1.994	6.6e-05	0.381	0.808294	0.624	0.217822
At1g13340	Regulator of Vps4 activity in the MVB pathway protein	AT1G13340	1.987	1e-06	0.1	0.968006	-0.135	0.748748
At1g72520	lipoxygenase 4	AT1G72520	1.986	2.9e-05	0.165	0.957433	-0.212	0.705557
At4g04840	methionine sulfoxide reductase domain-containing protein / SeIR domain-containing protein	ATMSRB6	1.982	0.000315	1.042	0.192987	1.858	0.001419
At5g59550	ABA- and drought-induced RING-DUF1117 protein	AT5G59550	1.976	2e-06	0.27	0.806166	0.283	0.466257
At2g28400	hypothetical protein	AT2G28400	1.959	0.000109	0.608	0.548335	0.861	0.087343
At2g24550	hypothetical protein	AT2G24550	1.954	2.7e-05	0.851	0.15355	0.782	0.072679
At4g23480	PLAC8 family protein	AT4G23470	1.953	1e-06	0.696	0.082774	1.204	0.000289
At3g56710	SIB1 (SIGMA FACTOR BINDING PROTEIN 1); binding / protein binding	SIB1	1.936	8e-06	1.336	0.004223	1.671	8.6e-05
At1g13990	hypothetical protein	AT1G13990	1.935	7e-06	0.745	0.153349	0.847	0.02466
At1g11580	PMEPCRA (METHYLESTERASE PCR A); enzyme inhibitor/ pectinesterase	PMEPCRA	1.934	0.000666	1.023	0.247254	1.507	0.011375
At2g47130	short-chain dehydrogenase reductase 3	AT2G47130	1.933	0	1.157	0.000431	1.634	1e-06
At1g76650	calcium-binding EF hand family protein	CML38	1.93	0.001023	0.271	0.946555	-0.088	0.924904
At2g29450	ATGSTU5 (ARABIDOPSIS THALIANA GLUTATHIONE S-TRANSFERASE TAU 5); glutathione binding / glutathione transferase	ATGSTU5	1.92	0.000479	1.07	0.183768	1.489	0.009328
At2g04400	indole-3-glycerol phosphate synthase	AT2G04400	1.914	0.000133	1.014	0.12832	1.337	0.007302
At2g37760	aldo-keto reductase family 4 member C8	AT2G37760	1.907	2e-06	0.47	0.397929	1.177	0.000586
At5g04340	ZAT6 (ZINC FINGER OF ARABIDOPSIS THALIANA 6); nucleic acid binding / transcription factor/ zinc ion binding	ZAT6	1.905	8e-06	0.468	0.528994	1.089	0.004092
At3g51430	YLS2; strictosidine synthase	YLS2	1.897	1.7e-05	0.494	0.53728	1.111	0.005805
At1g61890	MATE efflux family protein	AT1G61890	1.89	7.3e-05	0.441	0.731655	-0.194	0.748244
At1g74100	SOT16 (SULFOTRANSFERASE 16); desulfoglucosinolate sulfotransferase/ sulfotransferase	SOT16	1.885	6.1e-05	0.964	0.10618	1.273	0.005111
At5g35735	putative auxin-responsive protein	AT5G35735	1.877	0	-0.055	0.984876	-0.221	0.488363
At1g58270	ZW9	ZW9	1.876	0.000139	0.756	0.333915	0.796	0.112156
At1g72940	Toll-Interleukin-Resistance domain-containing protein	AT1G72940	1.876	3e-06	0.568	0.26585	0.726	0.0317
At5g19240	GPI-anchored glycoprotein membrane precursor	AT5G19240	1.873	0.00012	1.109	0.073847	1.259	0.008984
At5g42050	DCD (Development and Cell Death) domain protein	AT5G42050	1.867	9e-06	0.322	0.781046	0.053	0.923405
At2g37970	SOUL-1; binding	SOUL-1	1.862	8e-06	0.903	0.049071	0.917	0.01228
At1g01140	CIPK9 (CBL-INTERACTING PROTEIN KINASE 9); ATP binding / kinase/ protein kinase/ protein serine/threonine kinase	CIPK9	1.858	4e-05	1.038	0.052746	0.708	0.104033
At2g43570	putative chitinase	CHI	1.852	0	0.363	0.316714	0.535	0.019677
At5g64260	EXL2 (EXORDIUM LIKE 2)	EXL2	1.845	0.000153	-0.159	0.965314	-0.509	0.338133
At1g21750	ATPDIL1-1 (PDI-LIKE 1-1); protein disulfide isomerase	ATPDIL1-1	1.845	0	0.703	0.044891	0.729	0.009504
At2g47470	UNE5 (UNFERTILIZED EMBRYO SAC 5); protein disulfide isomerase	UNE5	1.838	1.3e-05	0.604	0.306314	1.067	0.005242
At1g72450	JAZ6 (JASMONATE-ZIM-DOMAIN PROTEIN 6)	JAZ6	1.832	0.000316	0.483	0.748012	0.24	0.718359
At2g26530	AR781	AR781	1.827	0.000203	0.567	0.598024	0.977	0.049214
At2g22330	CYP79B3; electron carrier/ heme binding / iron ion binding / monooxygenase/ oxygen binding	CYP79B3	1.827	4.2e-05	0.894	0.110071	1.369	0.001599
At2g05940	RPM1-induced protein kinase	AT2G05940	1.825	0	0.056	0.982996	0.168	0.58674
At5g36220	CYP81D1 (CYTOCHROME P450 81D1); electron carrier/ heme binding / iron ion binding / monooxygenase/ oxygen binding	CYP81D1	1.821	9e-06	0.32	0.771454	0.935	0.010267
At4g34410	RRTF1 ({REDOX RESPONSIVE TRANSCRIPTION FACTOR 1); DNA binding / transcription factor	RRTF1	1.816	0.000166	0.172	0.961939	-0.347	0.542571
At1g28370	ERF11 (ERF DOMAIN PROTEIN 11); DNA binding / transcription factor/ transcription repressor	ERF11	1.813	5e-06	0.114	0.96435	0.092	0.849709
At4g30530	gamma-glutamyl peptidase 1	AT4G30530	1.811	0.000324	0.877	0.256641	1.208	0.019095
At3g25780	AOC3 (ALLENE OXIDE CYCLASE 3); allene-oxide cyclase	AOC3	1.801	0	0.174	0.835761	0.244	0.343934
At1g62660	acid beta-fructofuranosidase 3	AT1G62660	1.797	0.000238	0.719	0.394124	1.137	0.02124
At3g52430	PAD4 (PHYTOALEXIN DEFICIENT 4); lipase/ protein binding / triacylglycerol lipase	PAD4	1.792	0	0.509	0.075066	0.265	0.265393
At4g33300	ADR1-L1 (ADR1-like 1); ATP binding / protein binding	ADR1-L1	1.789	6e-06	0.655	0.171497	0.887	0.010049
At3g47960	glucosinolate transporter 1	AT3G47960	1.779	0.000775	0.712	0.507243	0.574	0.349156
At3g11340	UDP-dependent glycosyltransferase 76B1	AT3G11340	1.779	0.000415	0.24	0.940259	0.225	0.740964
At1g05010	EFE (ETHYLENE-FORMING ENZYME); 1-aminocyclopropane-1-carboxylate oxidase	EFE	1.779	3.4e-05	0.427	0.656496	1.151	0.004584
At1g06000	flavonol-7-O-rhamnosyltransferase	AT1G06000	1.773	7.5e-05	0.92	0.110071	1.473	0.001071
At3g14620	CYP72A8; electron carrier/ heme binding / iron ion binding / monooxygenase/ oxygen binding	CYP72A8	1.764	0	0.972	0.0027	1.513	4e-06
At1g09070	SRC2 (SOYBEAN GENE REGULATED BY COLD-2); protein binding	SRC2	1.762	0.000961	0.62	0.632895	0.161	0.838053
At1g05575	hypothetical protein	AT1G05575	1.76	4e-05	0.13	0.966877	0.168	0.752665
At1g70810	Calcium-dependent lipid-binding (CaLB domain) family protein	AT1G70810	1.754	2.3e-05	0.415	0.636964	0.788	0.039474
At4g27410	RD26 (RESPONSIVE TO DESICCATION 26); transcription activator/ transcription factor	RD26	1.753	0.000121	0.803	0.218218	0.943	0.035977
At5g56760	ATSERAT1;1 (ARABIDOPSIS THALIANA SERINE ACETYLTRANSFERASE 1;1); serine O-acetyltransferase	ATSERAT1;1	1.75	0.003279	0.59	0.754897	1.001	0.133945
At4g18880	AT-HSFA4A; DNA binding / transcription factor	HSF A4A	1.745	0	0.263	0.680534	0.394	0.138889
At1g54020	GDSL esterase/lipase	AT1G54020	1.733	0.000189	0.515	0.627249	0.19	0.758331
At2g38470	WRKY33; transcription factor	WRKY33	1.726	1.2e-05	0.374	0.659634	0.382	0.322227
At2g14750	APK (APS KINASE); ATP binding / adenylylsulfate kinase/ kinase/ transferase, transferring phosphorus-containing groups	APK	1.724	0.000657	1.044	0.153349	1.414	0.007884
At3g10980	SAG20 (SENESCENCE ASSOCIATED GENE 20)	SAG20	1.72	0.000196	-0.052	0.991951	0.073	0.916297
At4g12720	NUDT7; ADP-ribose diphosphatase/ NAD or NADH binding / hydrolase/ nucleoside-diphosphatase/ protein homodimerization	NUDT7	1.712	3.2e-05	0.715	0.18994	-0.153	0.764755
At3g52800	zinc finger A20 and AN1 domain-containing stress-associated protein 6	AT3G52800	1.711	0.000405	0.644	0.499297	0.24	0.70531
At1g20510	OPCL1 (OPC-8:0 COA LIGASE1); 4-coumarate-CoA ligase	OPCL1	1.71	0.000415	0.647	0.497975	0.493	0.37403
At1g74950	TIFY10B	TIFY10B	1.709	0.000139	0.455	0.683023	0.674	0.144161
At5g22250	CCR4-associated factor 1B	AT5G22250	1.705	2.1e-05	0.318	0.778979	0.398	0.321032
At4g21850	methionine sulfoxide reductase domain-containing protein / SeIR domain-containing protein	ATMSRB9	1.703	0.029909	0.615	0.844847	0.243	0.838718
At3g07720	galactose oxidase/kelch repeat-containing protein	AT3G07720	1.699	0	0.505	0.100695	1.193	1.5e-05
At3g57520	AtSIP2 (Arabidopsis thaliana seed imbibition 2); hydrolase, hydrolyzing O-glycosyl compounds	AtSIP2	1.698	0.006458	0.203	0.969884	0.092	0.92907
At1g52720	hypothetical protein	AT1G52720	1.696	0.000226	0.446	0.729802	0.631	0.196929
At3g23250	MYB15 (MYB DOMAIN PROTEIN 15); DNA binding / transcription factor	MYB15	1.688	6e-06	0.224	0.855231	0.077	0.869341
At5g47910	RBOHD (RESPIRATORY BURST OXIDASE HOMOLOGUE D); NAD(P)H oxidase	RBOHD	1.67	0.000265	0.751	0.297713	0.376	0.484134
At1g78660	gamma-glutamyl hydrolase, putative / gamma-Glu-X carboxypeptidase, putative / conjugase, putative	ATGGH1	1.67	7.2e-05	0.481	0.571901	0.605	0.15097
At1g19960	hypothetical protein	AT1G19960	1.664	0.000376	1.695	0.004005	3.362	0
At2g42760	hypothetical protein	AT2G42760	1.66	6.9e-05	0.291	0.842779	0.614	0.140726
At2g41090	calmodulin-like protein 10	AT2G41090	1.659	4e-06	1.045	0.005598	2.502	0
At3g17800	hypothetical protein	AT3G17800	1.653	4.3e-05	0.665	0.235557	1.023	0.007656
At5g22380	anac090 (Arabidopsis NAC domain containing protein 90); transcription factor	anac090	1.652	4e-06	0.111	0.959818	0.507	0.104813
At4g37610	BT5 (BTB AND TAZ DOMAIN PROTEIN 5); protein binding / transcription regulator	BT5	1.652	0.000267	0.989	0.104681	0.767	0.1038
At5g45480	hypothetical protein	AT5G45480	1.651	1e-06	0.48	0.235336	0.916	0.001299
At1g17420	LOX3; electron carrier/ iron ion binding / lipoxygenase/ metal ion binding / oxidoreductase, acting on single donors with incorporation of molecular oxygen, incorporation of two atoms of oxygen	LOX3	1.651	0.000823	0.561	0.645936	0.21	0.761001
At2g38240	2-oxoglutarate (2OG) and Fe(II)-dependent oxygenase-like protein	AT2G38240	1.649	0.061332	0.772	0.800001	0.672	0.549453
At5g23660	MTN3 (Arabidopsis homolog of Medicago truncatula MTN3)	MTN3	1.648	0.00016	0.197	0.944048	0.869	0.047076
At1g61120	TPS04 (TERPENE SYNTHASE 04); (E,E)-geranyllinalool synthase	TPS04	1.647	0.05706	0.898	0.729802	0.683	0.535222
At1g71880	SUC1 (Sucrose-proton symporter 1); carbohydrate transmembrane transporter/ sucrose:hydrogen symporter/ sugar:hydrogen symporter	SUC1	1.644	3e-06	0.716	0.050941	0.925	0.002014
At1g74450	hypothetical protein	AT1G74450	1.644	6.9e-05	0.332	0.791311	-0.216	0.662427
At5g02940	hypothetical protein	AT5G02940	1.635	0.00016	0.453	0.666007	0.872	0.04407
At4g20110	vacuolar-sorting receptor 7	VSR7	1.633	0	0.675	0.017535	0.852	0.000553
At3g04720	PR4 (PATHOGENESIS-RELATED 4); chitin binding	PR4	1.632	0.000353	1.433	0.011587	1.246	0.008208
At4g08950	EXO (EXORDIUM)	EXO	1.631	0.000923	-0.267	0.926324	-3.089	3e-06
At5g20900	JAZ12 (JASMONATE-ZIM-DOMAIN PROTEIN 12)	JAZ12	1.627	3.8e-05	0.479	0.501547	0.872	0.018919
At4g20860	FAD-binding Berberine family protein	AT4G20860	1.627	0.000237	0.203	0.943416	0.001	0.998797
At2g23810	TET8 (TETRASPANIN8)	TET8	1.622	0.000113	0.182	0.944602	-0.389	0.399111
At4g15440	HPL1 (HYDROPEROXIDE LYASE 1); electron carrier/ heme binding / iron ion binding / monooxygenase	HPL1	1.617	0.000123	0.59	0.413877	0.826	0.047176
At2g26740	ATSEH (Arabidopsis thaliana soluble epoxide hydrolase); epoxide hydrolase	ATSEH	1.614	2.2e-05	0.447	0.507243	0.925	0.008381
At4g37260	MYB73 (MYB DOMAIN PROTEIN 73); DNA binding / transcription factor	MYB73	1.611	0.000117	0.751	0.202375	-0.298	0.539544
At2g32150	haloacid dehalogenase-like hydrolase domain-containing protein	AT2G32150	1.61	0.030583	0.049	0.994813	-0.02	0.988322
At5g17990	TRP1 (tryptophan biosynthesis 1); anthranilate phosphoribosyltransferase	TRP1	1.607	0.000156	0.714	0.263144	0.763	0.074624
At3g17810	putative dihydropyrimidine dehydrogenase	PYD1	1.607	0.000531	0.45	0.743963	0.905	0.062378
At5g03630	ATMDAR2; monodehydroascorbate reductase (NADH)	ATMDAR2	1.606	4e-05	0.597	0.295089	1.363	0.000495
At1g64200	VHA-E3 (VACUOLAR H+-ATPASE SUBUNIT E ISOFORM 3); proton-transporting ATPase, rotational mechanism	VHA-E3	1.603	0.000106	0.568	0.430282	1.411	0.000865
At5g60950	COBL5 (COBRA-LIKE PROTEIN 5 PRECURSOR)	COBL5	1.599	0	0.64	0.032661	0.844	0.000865
At2g41410	putative calcium-binding protein CML35	AT2G41410	1.596	3e-06	0.888	0.011384	0.651	0.024197
At5g60800	heavy metal transport/detoxification domain-containing protein	AT5G60800	1.595	0	0.395	0.242763	0.284	0.242706
At5g05730	ASA1 (ANTHRANILATE SYNTHASE ALPHA SUBUNIT 1); anthranilate synthase	ASA1	1.594	0.00053	0.617	0.500387	0.918	0.056379
At1g24070	ATCSLA10; cellulose synthase/ transferase, transferring glycosyl groups	ATCSLA10	1.593	0.000763	0.532	0.653623	0.685	0.189572
At2g39050	Euonymus lectin S3	AT2G39050	1.593	2.7e-05	0.236	0.862195	0.256	0.538214
At2g46650	CB5-C (CYTOCHROME B5 ISOFORM C); heme binding	CB5-C	1.593	0.000813	0.961	0.168716	1.201	0.016595
At3g12580	HSP70 (heat shock protein 70); ATP binding	HSP70	1.592	4e-06	1.071	0.0027	1.99	0
At5g13800	pheophytinase	PPH	1.59	0.001134	0.434	0.790704	0.565	0.318084
At5g48380	BAK1-interacting receptor-like kinase BIR1	BIR1	1.589	0	0.177	0.743161	0.448	0.018121
At5g38710	proline dehydrogenase 2	AT5G38710	1.58	0.000499	0.397	0.787994	0.304	0.594077
At1g77510	ATPDIL1-2 (PDI-LIKE 1-2); protein disulfide isomerase	ATPDIL1-2	1.578	0	0.379	0.274916	0.818	0.000671
At5g13740	ZIF1 (ZINC INDUCED FACILITATOR 1); carbohydrate transmembrane transporter/ sugar:hydrogen symporter/ tetracycline:hydrogen antiporter	ZIF1	1.57	0	0.894	0.002382	0.389	0.107868
At5g26030	FC1 (ferrochelatase 1); ferrochelatase	FC1	1.561	2e-05	0.451	0.467784	0.139	0.753178
At3g50060	MYB77; DNA binding / transcription factor	MYB77	1.561	0.001123	0.645	0.516392	0.123	0.865028
At3g56360	hypothetical protein	AT3G56360	1.56	0.000162	0.895	0.100443	0.72	0.085762
At1g78570	RHM1 (RHAMNOSE BIOSYNTHESIS 1); UDP-L-rhamnose synthase/ UDP-glucose 4,6-dehydratase/ catalytic	RHM1	1.559	2e-06	0.38	0.433307	1.264	4.5e-05
At4g29810	ATMKK2 (ARABIDOPSIS THALIANA MAP KINASE KINASE 2); MAP kinase kinase/ kinase	ATMKK2	1.558	3e-06	0.627	0.079552	1.39	1.8e-05
At3g48640	hypothetical protein	AT3G48640	1.548	1.7e-05	0.734	0.085353	0.661	0.044207
At1g72930	TIR (TOLL/INTERLEUKIN-1 RECEPTOR-LIKE); transmembrane receptor	TIR	1.548	3.4e-05	1.13	0.008173	2.004	4e-06
At1g15010	hypothetical protein	AT1G15010	1.542	0.000731	0.206	0.946555	-0.618	0.222737
At1g35140	PHI-1 (PHOSPHATE-INDUCED 1)	PHI-1	1.54	0.030603	0.054	0.994364	-3.437	7.9e-05
At4g29210	GGT4 (GAMMA-GLUTAMYL TRANSPEPTIDASE 4); gamma-glutamyltransferase/ glutathione gamma-glutamylcysteinyltransferase	GGT4	1.539	5.7e-05	0.726	0.148039	0.883	0.01549
At3g54640	TSA1 (TRYPTOPHAN SYNTHASE ALPHA CHAIN); tryptophan synthase	TSA1	1.532	0.000546	0.627	0.458443	0.861	0.063365
At3g49120	PRXCB (PEROXIDASE CB); peroxidase	PRXCB	1.532	3.5e-05	0.449	0.497591	1.005	0.004209
At1g78680	ATGGH2 (gamma-glutamyl hydrolase 2); omega peptidase	ATGGH2	1.532	0.000134	0.417	0.664893	1.272	0.001857
At2g40750	WRKY54; transcription factor	WRKY54	1.531	1e-06	0.725	0.013336	1.244	1.4e-05
At5g25260	Flotillin-like protein 1 /// SPFH/Band 7/PHB domain-containing membrane-associated protein	AT5G25250 /// AT5G25260	1.53	0	0.176	0.755947	0.24	0.242227
At1g35230	AGP5 (ARABINOGALACTAN-PROTEIN 5)	AGP5	1.53	2e-06	0.148	0.910218	0.339	0.230959
At4g24830	argininosuccinate synthase	AT4G24830	1.522	0.000817	1.047	0.095494	1.219	0.011115
At4g24380	hypothetical protein	AT4G24380	1.521	0.000265	0.257	0.88951	-0.09	0.884025
At5g57550	XTR3 (XYLOGLUCAN ENDOTRANSGLYCOSYLASE 3); hydrolase, acting on glycosyl bonds / xyloglucan:xyloglucosyl transferase	XTR3	1.517	6.9e-05	0.187	0.927404	0.189	0.67997
At1g30135	JAZ8 (JASMONATE-ZIM-DOMAIN PROTEIN 8)	JAZ8	1.513	8.4e-05	0.033	0.992446	0.093	0.861073
At4g23150	cysteine-rich receptor-like protein kinase 7	CRK7	1.512	6e-06	0.084	0.971491	0.16	0.655113
At3g44720	ADT4 (arogenate dehydratase 4); arogenate dehydratase/ prephenate dehydratase	ADT4	1.51	2e-06	0.52	0.136647	0.697	0.007125
At2g35930	PUB23 (PLANT U-BOX 23); ubiquitin-protein ligase	PUB23	1.51	4.5e-05	0.129	0.958805	-0.215	0.61474
At3g26210	CYP71B23; electron carrier/ heme binding / iron ion binding / monooxygenase/ oxygen binding	CYP71B23	1.508	4e-06	0.556	0.152403	0.89	0.002005
At3g01280	VDAC1 (VOLTAGE DEPENDENT ANION CHANNEL 1); voltage-gated anion channel	VDAC1	1.503	0.000263	0.572	0.452365	1.007	0.016099
At1g65820	putative glutathione S-transferase	AT1G65820	1.502	1e-06	0.45	0.173591	1.085	5.2e-05
At1g76790	indole glucosinolate o-methyltransferase 5	AT1G76790	1.501	0.002316	0.527	0.707059	0.564	0.331291
At3g52400	SYP122 (SYNTAXIN OF PLANTS 122); SNAP receptor	SYP122	1.493	0.000142	0.408	0.666007	-0.232	0.62618
At1g76600	hypothetical protein	AT1G76600	1.492	0.000148	0.522	0.470627	0.031	0.957352
At4g01850	SAM-2 (S-ADENOSYLMETHIONINE SYNTHETASE 2); copper ion binding / methionine adenosyltransferase	SAM-2	1.489	0.002708	0.499	0.745756	0.77	0.170163
At5g41740	TIR-NBS-LRR class disease resistance protein /// TIR-NBS-LRR class disease resistance protein	AT5G41740 /// AT5G41750	1.484	1e-06	0.154	0.88487	-0.084	0.803336
At1g69840	Hypersensitive-induced response protein 2	AT1G69840	1.483	0.000613	0.256	0.903946	-0.326	0.541342
At3g47340	ASN1 (GLUTAMINE-DEPENDENT ASPARAGINE SYNTHASE 1); asparagine synthase (glutamine-hydrolyzing)	ASN1	1.479	0.000407	-0.373	0.778979	-0.432	0.366818
At1g66880	serine/threonine protein kinase	AT1G66880	1.479	0	0.401	0.052097	0.909	6e-06
At3g25010	AtRLP41 (Receptor Like Protein 41); kinase/ protein binding	AtRLP41	1.479	1e-06	0.436	0.219129	0.585	0.016507
At2g05380	GRP3S (GLYCINE-RICH PROTEIN 3 SHORT ISOFORM)	GRP3S	1.474	5.4e-05	0.828	0.061779	1.239	0.000713
At2g29500	HSP20 family protein	AT2G29500	1.473	6e-05	0.332	0.737187	1.013	0.004338
At1g72900	Toll-Interleukin-Resistance domain-containing protein	AT1G72900	1.47	5e-06	0.372	0.468142	0.472	0.094843
At2g16600	ROC3; peptidyl-prolyl cis-trans isomerase	ROC3	1.47	1.8e-05	0.746	0.059775	1.519	2.6e-05
At4g36990	HSF4 (HEAT SHOCK FACTOR 4); DNA binding / transcription factor/ transcription repressor	HSF4	1.468	8.1e-05	0.298	0.794079	0.414	0.288989
At5g53420	CCT motif family protein	AT5G53420	1.462	0.00016	0.478	0.538018	0.788	0.04213
At4g15530	PPDK (pyruvate orthophosphate dikinase); kinase/ pyruvate, phosphate dikinase	PPDK	1.459	5e-06	0.727	0.035199	1.528	7e-06
At3g10260	reticulon-like protein B8	AT3G10260	1.459	3.4e-05	0.529	0.301561	0.923	0.005521
At4g27070	TSB2 (TRYPTOPHAN SYNTHASE BETA-SUBUNIT 2); tryptophan synthase	TSB2	1.458	3.8e-05	0.768	0.073847	0.956	0.004522
At1g04980	ATPDIL2-2 (PDI-LIKE 2-2); protein disulfide isomerase	ATPDIL2-2	1.453	3e-06	0.362	0.431271	0.605	0.019322
At2g34070	trichome birefringence-like 37 protein	TBL37	1.45	0.011596	0.299	0.935861	0.353	0.65166
At2g30040	MAPKKK14; ATP binding / kinase/ protein kinase/ protein serine/threonine kinase	MAPKKK14	1.44	2.6e-05	0.271	0.784322	0.332	0.339527
At5g52810	NAD(P)-binding Rossmann-fold superfamily protein	AT5G52810	1.435	4e-06	0.344	0.500387	0.823	0.002489
At1g56340	CRT1 (CALRETICULIN 1); calcium ion binding / unfolded protein binding	CRT1	1.428	0	0.331	0.202519	0.611	0.001148
At1g59870	PEN3 (PENETRATION 3); ATPase, coupled to transmembrane movement of substances / cadmium ion transmembrane transporter	PEN3	1.428	1.8e-05	0.584	0.167977	0.994	0.001521
At2g46440	ATCNGC3 (CYCLIC NUCLEOTIDE GATED CHANNEL 3); calmodulin binding / cyclic nucleotide binding / ion channel	ATCNGC3	1.427	4.8e-05	0.892	0.030504	1.963	3e-06
At5g52050	MATE efflux family protein	AT5G52050	1.426	1.9e-05	0.241	0.810826	-0.235	0.508187
At3g20590	NDR1 (non race-specific disease resistance 1); signal transducer	NDR1	1.413	5e-05	0.31	0.74295	0.687	0.038471
At1g55210	dirigent protein 20	AT1G55210	1.413	3.3e-05	0.323	0.690037	0.49	0.137494
At5g67480	BT4 (BTB AND TAZ DOMAIN PROTEIN 4); protein binding / transcription regulator	BT4	1.411	0.00414	0.094	0.986453	0.139	0.854083
At5g01850	protein kinase family protein	AT5G01850	1.411	5.9e-05	0.386	0.594938	0.667	0.04757
At1g53580	GLY3 (GLYOXALASE II 3); hydrolase/ hydroxyacylglutathione hydrolase	GLY3	1.411	0.000226	0.327	0.78725	0.627	0.114052
At2g17120	LYM2 (LYSM DOMAIN GPI-ANCHORED PROTEIN 2 PRECURSOR)	LYM2	1.411	1e-06	0.75	0.008119	1.397	2e-06
At5g61210	SNAP33 (SOLUBLE N-ETHYLMALEIMIDE-SENSITIVE FACTOR ADAPTOR PROTEIN 33); SNAP receptor/ protein binding	SNAP33	1.406	3.2e-05	0.565	0.217503	0.631	0.046183
At3g45620	DWD motif protein	AT3G45620	1.405	3e-05	0.606	0.164227	1.328	0.000122
At2g44500	O-fucosyltransferase family protein	AT2G44500	1.401	0.000216	0.069	0.985315	-0.791	0.038577
At5g62680	glucosinolate transporter-2	AT5G62680	1.4	8.7e-05	0.548	0.316266	0.794	0.021812
At2g46600	Calcium-binding EF-hand family protein	AT2G46600	1.399	0.001844	0.837	0.239369	1.052	0.028928
At2g47730	ATGSTF8 (ARABIDOPSIS THALIANA GLUTATHIONE S-TRANSFERASE PHI 8); glutathione binding / glutathione transferase	ATGSTF8	1.396	4e-06	0.817	0.009523	0.92	0.000683
At1g23710	hypothetical protein	AT1G23710	1.393	2e-05	0.151	0.92749	0.232	0.505241
At1g54100	ALDH7B4 (Aldehyde Dehydrogenase 7B4); 3-chloroallyl aldehyde dehydrogenase/ oxidoreductase	ALDH7B4	1.39	0.000249	0.22	0.903945	0.738	0.056255
At2g39770	CYT1 (CYTOKINESIS DEFECTIVE 1); mannose-1-phosphate guanylyltransferase/ nucleotidyltransferase	CYT1	1.386	0.000247	0.508	0.477583	1.145	0.003258
At5g50570	squamosa promoter-binding-like protein 13 /// squamosa promoter-binding-like protein 13	AT5G50570 /// AT5G50670	1.386	1.8e-05	0.234	0.807724	-0.077	0.85287
At5g45110	NPR3 (NPR1-LIKE PROTEIN 3); protein binding	NPR3	1.376	5e-06	0.289	0.617072	0.082	0.816323
At1g71040	LPR2 (Low Phosphate Root2); copper ion binding / oxidoreductase	LPR2	1.374	0	0.297	0.345878	0.965	2.1e-05
At2g43970	RNA-binding protein	AT2G43970	1.368	2.1e-05	0.799	0.027946	1.295	8.3e-05
At4g30450	glycine-rich protein	AT4G30450	1.364	2.2e-05	0.586	0.152403	1.047	0.000757
At3g50950	protein HOPZ-ACTIVATED RESISTANCE 1	ZAR1	1.363	0.000119	0.662	0.175766	0.994	0.004788
At3g06500	protein alkaline/neutral invertase C	AT3G06500	1.363	0.000938	-0.023	0.995257	0.154	0.79188
At5g39670	putative calcium-binding protein CML45	AT5G39670	1.362	6e-06	0.397	0.358589	0.453	0.089964
At4g17230	SCL13 (Scarecrow-like 13); transcription factor	SCL13	1.357	4e-05	0.291	0.74295	0.034	0.943554
At5g44720	molybdenum cofactor sulfurase family protein	AT5G44720	1.352	0.000216	0.583	0.313924	1.147	0.002311
At3g54960	ATPDIL1-3 (PDI-LIKE 1-3); protein disulfide isomerase	ATPDIL1-3	1.352	3e-06	0.221	0.764252	0.633	0.010079
At2g40600	appr-1-p processing enzyme family protein	AT2G40600	1.352	2e-06	0.729	0.010931	1.185	1.9e-05
At1g18210	putative calcium-binding protein CML27	AT1G18210	1.346	0.000122	0.103	0.969638	-0.128	0.781023
At4g35630	PSAT; O-phospho-L-serine:2-oxoglutarate aminotransferase	PSAT	1.343	0.000148	0.582	0.276309	0.78	0.02643
At2g29350	SAG13; alcohol dehydrogenase/ oxidoreductase	SAG13	1.342	0.000217	0.135	0.958751	0.113	0.82111
At5g61600	ethylene-responsive transcription factor ERF104	ERF104	1.341	2.7e-05	0.316	0.655557	0.564	0.058373
At4g20830	FAD-binding Berberine family protein	AT4G20830	1.341	7.4e-05	0.08	0.977494	0.129	0.766538
At3g14990	protein DJ-1-like A	AT3G14990	1.339	0.000246	0.724	0.156134	0.477	0.222344
At2g33530	scpl46 (serine carboxypeptidase-like 46); serine-type carboxypeptidase	scpl46	1.336	8e-06	0.64	0.052746	1.261	3e-05
At1g66500	Pre-mRNA cleavage complex II /// Pre-mRNA cleavage complex II	AT1G66500 /// AT5G43620	1.336	0.000299	0.332	0.77147	0.137	0.78688
At1g64360	hypothetical protein	AT1G64360	1.334	0.000256	0.328	0.768494	1.175	0.001996
At2g02810	UTR1 (UDP-GALACTOSE TRANSPORTER 1); UDP-galactose transmembrane transporter/ UDP-glucose transmembrane transporter/ pyrimidine nucleotide sugar transmembrane transporter	UTR1	1.333	8e-06	0.121	0.940259	0.393	0.149262
At2g26400	ATARD3 (ACIREDUCTONE DIOXYGENASE 3); acireductone dioxygenase [iron(II)-requiring]/ heteroglycan binding / metal ion binding	ATARD3	1.332	0	0.093	0.943329	0.188	0.411503
At5g57800	CER3 (ECERIFERUM 3); binding / catalytic/ iron ion binding / oxidoreductase	CER3	1.327	0.003998	0.189	0.95701	0.113	0.875574
At4g02360	hypothetical protein	AT4G02360	1.326	0.003117	0.329	0.859892	0.781	0.118645
At2g27080	late embryogenesis abundant hydroxyproline-rich glycoprotein	AT2G27080	1.325	0.006687	-0.004	0.998358	-1.247	0.019616
At5g45380	urea-proton symporter DUR3	DUR3	1.32	1e-06	0.753	0.005737	1.3	3e-06
At1g17620	late embryogenesis abundant hydroxyproline-rich glycoprotein	AT1G17620	1.313	2.9e-05	-0.171	0.896805	-0.683	0.019143
At3g03470	CYP89A9; electron carrier/ heme binding / iron ion binding / monooxygenase/ oxygen binding	CYP89A9	1.309	2.2e-05	0.225	0.809825	0.447	0.127318
At5g56000	HSP81-3; ATP binding / unfolded protein binding	HSP81-3	1.307	0.000949	1.323	0.009559	1.13	0.00725
At5g10695	hypothetical protein	AT5G10695	1.306	1.1e-05	0.046	0.986453	-0.224	0.457345
At5g08300	Succinyl-CoA ligase [GDP-forming] subunit alpha-1	AT5G08300	1.305	1.2e-05	0.536	0.141524	0.915	0.001013
At2g17500	auxin efflux carrier family protein	AT2G17500	1.303	0.014035	0.566	0.722939	0.374	0.597426
At5g59670	Leucine-rich repeat protein kinase family protein	AT5G59670	1.302	4.7e-05	0.69	0.079552	1.984	1e-06
At4g12790	P-loop containing nucleoside triphosphate hydrolases superfamily protein	AT4G12790	1.302	0.000986	0.291	0.853032	0.546	0.215878
At1g72920	Toll-Interleukin-Resistance domain-containing protein	AT1G72920	1.302	5e-06	0.215	0.775445	0.53	0.032311
At1g24140	putative metalloproteinase	AT1G24140	1.299	1e-06	0.286	0.48982	0.61	0.005888
At2g20630	putative protein phosphatase 2C 20	PIA1	1.298	0.000106	0.487	0.373155	1.059	0.001727
At2g25510	hypothetical protein	AT2G25510	1.297	0	0.633	0.00195	1.384	0
At1g58420	hypothetical protein	AT1G58420	1.295	2e-05	0.281	0.693396	-0.319	0.287599
At3g09440	heat shock protein 70-3	AT3G09440	1.289	4.7e-05	1.01	0.006009	1.47	2.5e-05
At1g07750	cupin domain-containing protein	AT1G07750	1.288	0.000376	0.468	0.525247	0.545	0.160752
At1g26690	transmembrane emp24 domain-containing protein	AT1G26690	1.287	3.6e-05	0.294	0.696787	0.636	0.029473
At1g13470	hypothetical protein	AT1G13470	1.285	0	0.405	0.073847	0.616	0.000825
At1g56580	protein SMALLER WITH VARIABLE BRANCHES	SVB	1.284	0.002899	0.427	0.754578	1.126	0.015848
At5g59730	ATEXO70H7 (EXOCYST SUBUNIT EXO70 FAMILY PROTEIN H7); protein binding	ATEXO70H7	1.279	0.002102	0.219	0.93088	0.17	0.776721
At4g01610	putative cathepsin B-like cysteine protease	AT4G01610	1.278	0	0.624	0.00262	0.96	4e-06
At2g30140	UDP-glycosyltransferase 87A2	AT2G30140	1.277	0	0.352	0.122225	0.638	0.000417
At5g17350	hypothetical protein	AT5G17350	1.276	0.001689	0.204	0.937338	0.007	0.992483
At1g30900	vacuolar sorting receptor 6	VSR6	1.275	0	0.582	0.010753	1.107	3e-06
At1g07000	ATEXO70B2 (exocyst subunit EXO70 family protein B2); protein binding	ATEXO70B2	1.273	4e-06	0.345	0.387308	0.407	0.090161
At1g56450	PBG1; peptidase/ threonine-type endopeptidase	PBG1	1.273	1.5e-05	0.21	0.810183	0.683	0.010267
At2g37710	RLK (receptor lectin kinase); kinase	RLK	1.261	4.4e-05	0.572	0.156292	1.405	3e-05
At1g66760	MATE efflux family protein	AT1G66760	1.26	0.006163	0.524	0.672024	0.558	0.307502
At1g34750	putative protein phosphatase 2C 10	AT1G34750	1.26	0.000104	0.562	0.225833	0.744	0.019064
At2g38750	ANNAT4 (ANNEXIN ARABIDOPSIS 4); calcium ion binding / calcium-dependent phospholipid binding	ANNAT4	1.256	0.000297	0.613	0.242511	1.153	0.001613
At1g56120	Leucine-rich repeat transmembrane protein kinase /// putative LRR receptor-like serine/threonine-protein kinase /// leucine-rich repeat transmembrane protein kinase	AT1G56120 /// AT1G56130 /// AT1G56140	1.25	0.003047	1.264	0.025256	1.917	0.000133
At2g33580	LysM-containing receptor-like kinase	AT2G33580	1.249	1.7e-05	0.076	0.971491	0.232	0.4342
At4g21380	ARK3 (A. THALIANA RECEPTOR KINASE 3); kinase/ transmembrane receptor protein serine/threonine kinase	ARK3	1.242	0.000104	0.808	0.03808	1.223	0.00028
At5g43745	hypothetical protein	AT5G43745	1.241	0.002353	0.36	0.796612	0.482	0.314756
At2g39210	major facilitator protein	AT2G39210	1.241	0.000195	0.687	0.127359	1.416	0.000123
At4g38810	SnRK2-interacting calcium sensor SCS	AT4G38810	1.24	0.000162	0.511	0.328825	0.586	0.077415
At1g31580	ECS1	ECS1	1.24	0	0.586	0.008173	1.273	0
At5g54170	lipid-binding START domain-containing protein	AT5G54170	1.235	0.000124	0.629	0.152215	0.276	0.442733
At4g33920	putative protein phosphatase 2C 63	AT4G33920	1.233	1.9e-05	0.171	0.871492	-0.367	0.182436
At1g13280	AOC4 (ALLENE OXIDE CYCLASE 4); allene-oxide cyclase	AOC4	1.232	0.001169	0.138	0.963053	0.912	0.023766
At1g25560	TEM1 (TEMPRANILLO 1); transcription factor	TEM1	1.231	0.000216	0.692	0.124295	0.538	0.118929
At2g24600	Ankyrin repeat family protein	AT2G24600	1.231	0.001178	0.165	0.951924	-0.446	0.310243
At3g19030	hypothetical protein	AT3G19030	1.229	0.006703	0.694	0.43202	0.817	0.108448
At4g13510	AMT1;1 (AMMONIUM TRANSPORTER 1;1); ammonium transmembrane transporter	AMT1;1	1.226	0.000139	0.702	0.091941	1.874	3e-06
At4g28400	putative protein phosphatase 2C 58	AT4G28400	1.225	1.8e-05	0.197	0.828559	0.166	0.600244
At2g29340	tropinone reductase-like protein	AT2G29340	1.224	0.000111	0.555	0.219356	0.792	0.010989
At2g15080	AtRLP19 (Receptor Like Protein 19); kinase/ protein binding	AtRLP19	1.223	0	0.229	0.550964	0.857	5.3e-05
At4g39940	AKN2 (APS-kinase 2); ATP binding / adenylylsulfate kinase/ kinase/ transferase, transferring phosphorus-containing groups	AKN2	1.222	0.002037	0.856	0.141171	1.362	0.00188
At1g25400	hypothetical protein	AT1G25400	1.222	0.000454	0.233	0.873088	0.129	0.789095
At1g22190	ethylene-responsive transcription factor RAP2.4	AT1G22190	1.221	0.019938	0.544	0.739479	-0.272	0.711871
At2g46100	Nuclear transport factor 2 family protein	AT2G46100	1.218	0.000255	0.456	0.462956	0.953	0.0052
At5g07460	PMSR2 (PEPTIDEMETHIONINE SULFOXIDE REDUCTASE 2); oxidoreductase, acting on sulfur group of donors, disulfide as acceptor / peptide-methionine-(S)-S-oxide reductase	PMSR2	1.217	0.005458	0.691	0.401755	1.165	0.015054
At2g32920	ATPDIL2-3 (PDI-LIKE 2-3); protein disulfide isomerase	ATPDIL2-3	1.215	3.8e-05	0.365	0.483992	0.546	0.049446
At1g35580	CINV1 (cytosolic invertase 1); beta-fructofuranosidase	CINV1	1.214	9e-06	0.259	0.653623	0.444	0.069166
At4g28300	hypothetical protein	AT4G28300	1.213	0.000497	0.456	0.522024	0.959	0.00828
At5g17760	P-loop containing nucleoside triphosphate hydrolases superfamily protein	AT5G17760	1.21	7.3e-05	0.288	0.715683	0.256	0.444019
At3g28740	CYP81D1; electron carrier/ heme binding / iron ion binding / monooxygenase/ oxygen binding	CYP81D1	1.21	2e-06	0.161	0.824509	0.468	0.026937
At5g54940	translation initiation factor SUI1 family protein	AT5G54940	1.204	0.000902	0.479	0.529896	0.695	0.072106
At4g29040	RPT2a (regulatory particle AAA-ATPase 2a); ATPase	RPT2a	1.204	2.2e-05	0.386	0.376462	0.774	0.003472
At1g33960	AIG1 (AVRRPT2-INDUCED GENE 1); GTP binding	AIG1	1.204	0	0.076	0.928723	0.172	0.296844
At4g26910	Dihydrolipoamide succinyltransferase	AT4G26910	1.203	1e-06	0.56	0.018418	0.677	0.000883
At4g02380	SAG21 (SENESCENCE-ASSOCIATED GENE 21)	SAG21	1.203	0.008006	0.453	0.756242	-0.238	0.706738
At2g45790	PMM (PHOSPHOMANNOMUTASE); phosphomannomutase	PMM	1.203	1.4e-05	0.133	0.919353	0.592	0.017511
At5g27520	PNC2 (PEROXISOMAL ADENINE NUCLEOTIDE CARRIER 2); ADP transmembrane transporter/ ATP transmembrane transporter/ binding	PNC2	1.201	0.000106	0.076	0.97731	0.005	0.992631
At4g39670	glycolipid transfer protein	AT4G39670	1.2	1.8e-05	0.03	0.991951	0.201	0.49718
At2g35940	BLH1 (BEL1-LIKE HOMEODOMAIN 1); DNA binding / protein heterodimerization/ protein homodimerization/ transcription factor	BLH1	1.197	0	0.558	0.008173	0.856	2.1e-05
At5g02290	NAK; ATP binding / kinase/ protein kinase/ protein serine/threonine kinase/ protein tyrosine kinase	NAK	1.196	0.000165	0.4	0.521794	0.288	0.420178
At3g28930	AIG2 (AVRRPT2-INDUCED GENE 2)	AIG2	1.196	0.000267	0.247	0.835582	0.568	0.094513
At1g48440	B-cell receptor-associated 31-like protein	AT1G48440	1.196	0.000149	0.313	0.701106	0.731	0.019351
At2g03120	ATSPP (ARABIDOPSIS SIGNAL PEPTIDE PEPTIDASE); aspartic-type endopeptidase	ATSPP	1.196	0	0.354	0.172919	0.591	0.001959
At5g60900	RLK1 (RECEPTOR-LIKE PROTEIN KINASE 1); ATP binding / carbohydrate binding / kinase/ protein kinase/ protein serine/threonine kinase/ protein tyrosine kinase/ sugar binding	RLK1	1.195	0	0.726	0.000553	1.124	1e-06
At1g10340	ankyrin repeat-containing protein	AT1G10340	1.189	4.3e-05	0.392	0.40873	0.635	0.020417
At1g61250	SC3 (SECRETORY CARRIER 3); transmembrane transporter	SC3	1.189	3e-05	0.498	0.184792	0.926	0.00087
At4g38470	ACT-like protein tyrosine kinase family protein	AT4G38470	1.184	0.002362	0.173	0.950976	0.084	0.890119
At4g22820	A20/AN1-like zinc finger family protein	AT4G22820	1.184	4e-06	0.233	0.656231	0.687	0.002186
At1g15120	ubiquinol-cytochrome C reductase hinge protein	AT1G15120	1.184	0.000286	0.357	0.648653	1.036	0.002305
At5g09620	octicosapeptide/Phox/Bem1p family protein	AT5G09620	1.18	0.001023	0.131	0.963053	0.846	0.026315
At1g13260	RAV1; DNA binding / transcription factor/ transcription repressor	RAV1	1.178	0.00012	0.793	0.033738	0.399	0.20933
At5g26920	CBP60G (CAM-BINDING PROTEIN 60-LIKE.G); calmodulin binding	CBP60G	1.177	3e-06	0.271	0.499297	0.098	0.713502
At4g31870	ATGPX7 (glutathione peroxidase 7); glutathione peroxidase	ATGPX7	1.177	0.000392	0.2	0.897449	0.575	0.099677
At5g15960	KIN1	KIN1	1.176	0.041009	0.371	0.893811	1.224	0.052164
At1g06640	2-oxoglutarate-dependent dioxygenase-like protein	AT1G06640	1.176	0.002604	0.371	0.77147	0.524	0.242581
At3g14050	RSH2 (RELA-SPOT HOMOLOG 2); GTP diphosphokinase	RSH2	1.175	5e-06	0.372	0.263001	0.179	0.481222
At2g30870	GSTF10 (HALIANA GLUTATHIONE S-TRANSFERASE PHI 10); copper ion binding / glutathione binding / glutathione transferase	GSTF10	1.174	0.001165	0.681	0.225829	0.525	0.194714
At5g45340	CYP707A3; (+)-abscisic acid 8'-hydroxylase/ oxygen binding	CYP707A3	1.171	0.000451	0.08	0.97871	-0.692	0.045536
At2g18690	hypothetical protein	AT2G18690	1.171	3e-06	0.127	0.887168	-0.069	0.804428
At2g45070	SEC61 BETA; protein transporter	SEC61 BETA	1.171	1e-06	0.398	0.11171	0.742	0.000248
At1g03290	hypothetical protein	AT1G03290	1.164	0.000139	0.464	0.342864	0.749	0.013242
At4g35600	CONNEXIN 32; ATP binding / kinase/ protein kinase/ protein serine/threonine kinase	CONNEXIN 32	1.158	1e-06	0.13	0.846304	0.277	0.143041
At4g01370	ATMPK4 (ARABIDOPSIS THALIANA MAP KINASE 4); MAP kinase/ kinase	ATMPK4	1.158	1.2e-05	0.555	0.069295	1.177	2.1e-05
At3g02570	MEE31 (MATERNAL EFFECT EMBRYO ARREST 31); mannose-6-phosphate isomerase	MEE31	1.152	0.019294	0.007	0.997692	0.288	0.66929
At1g61570	TIM13 (TRANSLOCASE OF THE INNER MITOCHONDRIAL MEMBRANE 13); P-P-bond-hydrolysis-driven protein transmembrane transporter	TIM13	1.152	0.000249	0.505	0.31186	0.826	0.009873
At4g03450	ankyrin repeat-containing protein	AT4G03450	1.15	2e-05	0.451	0.20252	0.704	0.004803
At3g21670	nitrate transporter 1.3	AT3G21670	1.148	0.000232	0.804	0.040128	0.946	0.003168
At2g40270	Protein kinase family protein	AT2G40270	1.148	5e-06	0.435	0.145337	0.913	0.000133
At2g17720	prolyl 4-hydroxylase 5	AT2G17720	1.148	2.9e-05	0.441	0.242763	0.747	0.003919
At3g49530	anac062 (Arabidopsis NAC domain containing protein 62); transcription factor	anac062	1.144	0.000106	-0.004	0.997692	-0.12	0.752566
At1g70820	phosphoglucomutase-like protein	AT1G70820	1.137	0.0076	0.164	0.962917	0.525	0.300059
At1g22840	CYTC-1 (CYTOCHROME C-1); electron carrier/ heme binding / iron ion binding	CYTC-1	1.136	0.000144	0.286	0.728587	0.586	0.049126
At3g59050	CPuORF18 (Conserved peptide upstream open reading frame 18)	CPuORF18	1.134	0.000731	0.515	0.38681	0.45	0.227823
At3g45310	cysteine proteinases superfamily protein	AT3G45310	1.127	7.7e-05	0.306	0.625636	0.708	0.010543
At3g21750	UGT71B1 (UDP-GLUCOSYL TRANSFERASE 71B1); UDP-glycosyltransferase/ quercetin 3-O-glucosyltransferase/ transferase, transferring glycosyl groups	UGT71B1	1.126	2.7e-05	0.202	0.800402	0.602	0.015714
At5g56030	HSP81-2 (HEAT SHOCK PROTEIN 81-2); ATP binding	HSP81-2	1.123	2.4e-05	0.77	0.009873	1.013	0.000155
At3g11010	AtRLP34 (Receptor Like Protein 34); kinase/ protein binding	AtRLP34	1.123	9e-06	0.355	0.309767	0.556	0.012724
At3g15790	MBD11; DNA binding / methyl-CpG binding	MBD11	1.122	2.9e-05	0.065	0.976274	0.711	0.004788
At2g34250	SecY protein transport family protein	AT2G34250	1.117	9.6e-05	0.609	0.096604	0.808	0.004274
At3g48360	BT2 (BTB AND TAZ DOMAIN PROTEIN 2); protein binding / transcription factor/ transcription regulator	BT2	1.115	0.00525	0.191	0.945806	-1.157	0.008293
At4g34200	EDA9 (embryo sac development arrest 9); ATP binding	EDA9	1.114	0.011186	0.366	0.826369	0.656	0.197025
At2g32160	hypothetical protein	AT2G32160	1.11	0.000152	0.587	0.140669	1.279	8.3e-05
At3g61860	RSP31; RNA binding / nucleic acid binding / nucleotide binding	RSP31	1.105	4e-06	0.625	0.010931	1.153	4e-06
At3g48090	EDS1 (enhanced disease susceptibility 1); lipase/ signal transducer/ triacylglycerol lipase	EDS1	1.105	0	0.358	0.115142	0.916	9e-06
At3g62420	CPuORF3 (Conserved peptide upstream open reading frame 3)	CPuORF3	1.102	0.00063	0.421	0.52879	-0.387	0.288637
At5g37770	TCH2 (TOUCH 2); calcium ion binding	TCH2	1.101	0.056555	0.46	0.836178	-0.313	0.690371
At5g46780	VQ motif-containing protein	AT5G46780	1.1	0.000257	-0.123	0.952493	0.287	0.40186
At1g77370	glutaredoxin-C3	AT1G77370	1.099	8e-06	0.264	0.550964	0.625	0.004351
At3g14310	ATPME3; pectinesterase	ATPME3	1.099	0.008528	-0.072	0.988447	0.164	0.790657
At1g06620	2-oxoglutarate-dependent dioxygenase-like protein	AT1G06620	1.094	6.4e-05	0.227	0.778979	0.53	0.043722
At4g16370	ATOPT3 (OLIGOPEPTIDE TRANSPORTER); oligopeptide transporter	ATOPT3	1.092	0.001071	0.787	0.088745	0.83	0.019064
At5g39950	ATTRX2 (THIOREDOXIN 2); oxidoreductase, acting on sulfur group of donors, disulfide as acceptor	ATTRX2	1.09	4e-06	0.542	0.029115	0.899	7.2e-05
At4g11890	receptor-like cytosolic kinase ARCK1	AT4G11890	1.09	1e-06	0.409	0.058875	0.364	0.032889
At4g32020	hypothetical protein	AT4G32020	1.086	0.003248	0.111	0.972523	0.715	0.077173
At1g58180	carbonic anhydrase family protein / carbonate dehydratase family protein	BCA6	1.085	0.010781	-0.123	0.976063	-0.05	0.944471
At5g58770	dehydrodolichyl diphosphate synthase 2	AT5G58770	1.085	5.5e-05	0.568	0.08988	1.474	4e-06
At5g04720	ADR1-L2 (ADR1-like 2); ATP binding / nucleoside-triphosphatase/ nucleotide binding / protein binding	ADR1-L2	1.084	0.001002	0.714	0.128546	0.33	0.398439
At1g02450	NIMIN1 (NIM1-INTERACTING 1); protein binding	NIMIN1	1.078	8.4e-05	0.433	0.289131	0.933	0.000823
At1g56650	PAP1 (PRODUCTION OF ANTHOCYANIN PIGMENT 1); DNA binding / transcription factor	PAP1	1.077	0.000261	0.299	0.701106	0.486	0.114848
At3g09940	MDHAR (MONODEHYDROASCORBATE REDUCTASE); monodehydroascorbate reductase (NADH)	MDHAR	1.077	0.00174	0.475	0.502495	0.016	0.977947
At2g26190	calmodulin-binding protein	AT2G26190	1.077	0.000202	0.217	0.833866	0.462	0.123974
At4g36500	hypothetical protein	AT4G36500	1.075	0.00065	-0.131	0.954654	0.182	0.656778
At5g66650	hypothetical protein	AT5G66650	1.075	3e-06	0.135	0.848071	0.132	0.558613
At5g04830	Nuclear transport factor 2 (NTF2) family protein	AT5G04830	1.074	5e-06	0.508	0.045703	0.905	7.2e-05
At3g16430	JAL31 (JACALIN-RELATED LECTIN 31); copper ion binding	JAL31	1.074	0.002024	0.153	0.95165	0.477	0.229797
At2g41100	TCH3 (TOUCH 3); calcium ion binding	TCH3	1.074	0.035821	0.189	0.963637	-0.663	0.269909
At2g05840	PAA2 (20S PROTEASOME SUBUNIT PAA2); endopeptidase/ peptidase/ threonine-type endopeptidase	PAA2	1.071	0.000606	0.222	0.858584	0.649	0.04757
At5g19250	GPI-anchored glycoprotein membrane precursor	AT5G19250	1.07	0.0009	0.659	0.162998	0.975	0.004594
At1g50430	DWF5 (DWARF 5); sterol delta7 reductase	DWF5	1.069	0.002461	0.282	0.835761	0.648	0.094843
At3g44880	ACD1 (ACCELERATED CELL DEATH 1); iron-sulfur cluster binding / pheophorbide a oxygenase	ACD1	1.068	0.000525	0.307	0.731894	0.444	0.186046
At5g54390	AHL (ARABIDOPSIS HAL2-LIKE); 3'(2'),5'-bisphosphate nucleotidase/ inositol or phosphatidylinositol phosphatase	AHL	1.067	0.008276	0.383	0.779075	0.408	0.410866
At3g62650	hypothetical protein	AT3G62650	1.066	4.3e-05	0.336	0.454321	0.379	0.138039
At1g52890	ANAC019 (Arabidopsis NAC domain containing protein 19); transcription factor	ANAC019	1.066	0.000703	0.207	0.87802	0.131	0.764755
At2g24200	aminopeptidase family protein	AT2G24200	1.066	0.000857	0.637	0.179221	0.755	0.025087
At2g29460	ATGSTU4 (ARABIDOPSIS THALIANA GLUTATHIONE S-TRANSFERASE TAU 4); glutathione transferase	ATGSTU4	1.066	0.001148	0.315	0.760936	0.116	0.805829
At5g21090	leucine-rich repeat-containing protein	AT5G21090	1.065	7e-05	0.399	0.335812	0.657	0.010936
At4g34150	calcium-dependent lipid-binding domain-containing protein	AT4G34150	1.065	0.005748	0.427	0.692222	-0.355	0.461431
At3g44300	NIT2 (nitrilase 2); indole-3-acetonitrile nitrilase/ indole-3-acetonitrile nitrile hydratase/ nitrilase	NIT2	1.063	0.00025	0.646	0.092672	0.813	0.006137
At4g17090	CT-BMY (CHLOROPLAST BETA-AMYLASE); beta-amylase	CT-BMY	1.061	0.000597	0.648	0.141524	0.577	0.076776
At1g42990	ATBZIP60 (BASIC REGION/LEUCINE ZIPPER MOTIF 60); DNA binding / transcription factor	ATBZIP60	1.06	0.000102	0.131	0.93088	-0.121	0.723716
At4g29950	RabGAP/TBC domain-containing protein	AT4G29950	1.059	6.2e-05	0.304	0.563227	0.306	0.258702
At4g21980	APG8A (AUTOPHAGY 8A); APG8 activating enzyme/ APG8-specific protease/ Atg8 ligase	APG8A	1.058	8.7e-05	0.235	0.764761	0.724	0.006173
At1g74440	hypothetical protein	AT1G74440	1.058	3e-06	0.449	0.061779	0.589	0.002293
At1g73800	protein SAR Deficient 1	AT1G73805	1.057	0.000104	0.276	0.675566	0.435	0.112142
At1g60190	U-box domain-containing protein 19	AT1G60190	1.057	0.000127	-0.01	0.996387	0.369	0.199826
At3g07700	ABC1 kinase	AT3G07700	1.052	0.0005	0.326	0.672024	0.495	0.126311
At1g32900	granule-bound starch synthase 1	AT1G32900	1.052	0.000517	0.73	0.073847	1.229	0.000284
At5g53120	SPDS3 (SPERMIDINE SYNTHASE 3); spermidine synthase/ spermine synthase	SPDS3	1.047	2.2e-05	0.48	0.11212	0.715	0.002089
At3g54810	zinc finger (GATA type) family protein	BME3	1.044	0.000666	-0.069	0.983274	-0.875	0.006803
At5g45130	RHA1 (RAB HOMOLOG 1); GTP binding	RHA1	1.042	8.9e-05	0.431	0.272227	0.433	0.101497
At3g06700	60S ribosomal protein L29-1	AT3G06700	1.039	0.008144	0.554	0.503015	1.071	0.012975
At2g46510	ATAIB (ABA-INDUCIBLE BHLH-TYPE TRANSCRIPTION FACTOR); DNA binding / transcription factor	ATAIB	1.039	5.8e-05	0.079	0.96712	0.334	0.199242
At4g16660	heat shock protein 70	AT4G16660	1.038	0.000275	0.227	0.813504	0.621	0.032409
At5g63850	AAP4; acidic amino acid transmembrane transporter/ amino acid transmembrane transporter/ neutral amino acid transmembrane transporter/ primary active transmembrane transporter	AAP4	1.038	0.000279	0.283	0.71913	0.8	0.006295
At5g45510	leucine-rich repeat-containing protein	AT5G45510	1.038	6.4e-05	0.856	0.004975	0.872	0.000823
At3g17410	putative serine/threonine protein kinase	AT3G17410	1.037	0.002985	0.507	0.469919	0.492	0.217223
At3g28480	oxoglutarate/iron-dependent oxygenase	AT3G28480	1.036	0.000241	0.45	0.316979	0.561	0.050364
At5g55070	dihydrolipoyllysine-residue succinyltransferase component of 2-oxoglutarate dehydrogenase complex 1	AT5G55070	1.034	0.003605	0.531	0.44731	0.793	0.040385
At1g49450	WD40 domain-containing protein	AT1G49450	1.032	0.000775	0.195	0.890519	0.166	0.682168
At3g15810	hypothetical protein	AT3G15810	1.031	1.8e-05	0.267	0.553384	0.487	0.026315
At5g01210	HXXXD-type acyl-transferase-like protein	AT5G01210	1.03	0.028185	0.344	0.864594	0.04	0.959428
At2g06530	VPS2.1	VPS2.1	1.024	9.8e-05	-0.182	0.847642	-0.229	0.428511
At3g13110	ATSERAT2;2 (SERINE ACETYLTRANSFERASE 2;2); serine O-acetyltransferase	ATSERAT2;2	1.023	0.005249	0.811	0.135113	1.126	0.005287
At3g11820	SYP121 (SYNTAXIN OF PLANTS 121); SNAP receptor/ protein anchor	SYP121	1.022	0.000412	0.212	0.84696	0.2	0.573916
At1g66090	TIR-NBS class of disease resistance protein	AT1G66090	1.021	0.000347	0.328	0.61651	-0.212	0.540269
At5g18310	hypothetical protein	AT5G18310	1.02	0.000397	0.034	0.991951	0.065	0.878685
At1g13060	PBE1; endopeptidase/ peptidase/ threonine-type endopeptidase	PBE1	1.017	0.00029	0.441	0.338313	0.552	0.055098
At2g40460	putative peptide/nitrate transporter	AT2G40460	1.015	0.00013	0.212	0.801831	0.919	0.000825
At1g50640	ERF3 (ETHYLENE RESPONSIVE ELEMENT BINDING FACTOR 3); DNA binding / protein binding / transcription factor/ transcription repressor	ERF3	1.015	0.000476	0.148	0.93088	0.545	0.073046
At1g74710	isochorismate synthase 1 (ICS1) / isochorismate mutase	EDS16	1.014	0.000327	0.111	0.956748	0.102	0.793827
At2g38790	hypothetical protein	AT2G38790	1.014	0.000246	0.278	0.705579	0.073	0.852053
At1g69730	wall-associated receptor kinase-like 9	AT1G69730	1.013	9.2e-05	0.389	0.337811	0.922	0.000553
At3g28940	AIG2-like protein	AT3G28940	1.009	0.000687	0.754	0.054539	0.894	0.004506
At5g55120	VTC5 (VITAMIN C DEFECTIVE 5); GDP-D-glucose phosphorylase/ galactose-1-phosphate guanylyltransferase (GDP)/ quercetin 4'-O-glucosyltransferase	VTC5	1.007	0.000292	0.606	0.106608	1.034	0.000563
At5g19550	ASP2 (ASPARTATE AMINOTRANSFERASE 2); L-aspartate:2-oxoglutarate aminotransferase	ASP2	1.003	0.000735	0.419	0.469919	0.516	0.106503
At4g30460	glycine-rich protein	AT4G30460	1.003	0.001182	0.315	0.731894	0.683	0.038577
At3g15760	hypothetical protein	AT3G15760	1.003	0.000113	0.334	0.486795	0.56	0.027843
At2g04080	MATE efflux family protein /// MATE efflux family protein	AT2G04066 /// AT2G04080	1.003	0.000258	0.467	0.267037	0.803	0.004351
At1g59590	ZCF37	ZCF37	1.002	3.7e-05	0.278	0.550964	0.306	0.202543
At5g64370	BETA-UP (beta-ureidopropionase); beta-ureidopropionase	BETA-UP	1	2.5e-05	0.323	0.38353	0.952	9.2e-05
At1g63090	AtPP2-A11 (Phloem protein 2-A11); carbohydrate binding	AtPP2-A11	1	0.001462	-0.104	0.968281	-0.565	0.099695
At1g78380	ATGSTU19 (GLUTATHIONE S-TRANSFERASE TAU 19); glutathione binding / glutathione transferase	ATGSTU19	0.998	0.000118	0.129	0.927411	0.483	0.059414
At1g53750	RPT1A (REGULATORY PARTICLE TRIPLE-A 1A); ATPase	RPT1A	0.998	0.000603	0.204	0.861442	0.605	0.047076
At1g10590	nucleic acid-binding, OB-fold-like protein	AT1G10590	0.995	0.000469	0.437	0.375661	0.8	0.006963
At3g47420	putative glycerol-3-phosphate transporter 1	PS3	0.994	0.000623	1.135	0.002486	2.052	1e-06
At3g47480	putative calcium-binding protein CML47	AT3G47480	0.992	2e-06	0.228	0.471731	0.558	0.001559
At3g60540	Preprotein translocase Sec, Sec61-beta subunit protein	AT3G60540	0.991	0	0.286	0.168716	0.307	0.040112
At2g27830	hypothetical protein	AT2G27830	0.991	0.006363	0.891	0.085353	1.092	0.00637
At2g01670	atnudt17 (Arabidopsis thaliana Nudix hydrolase homolog 17); hydrolase	atnudt17	0.99	3e-05	0.194	0.772375	0.714	0.001736
At3g22550	hypothetical protein	AT3G22550	0.989	0.000355	0.504	0.224647	0.627	0.027372
At3g07680	p24 subfamily beta 2	AT3G07680	0.987	1.6e-05	0.219	0.660075	0.423	0.041757
At5g67500	VDAC2 (VOLTAGE DEPENDENT ANION CHANNEL 2); voltage-gated anion channel	VDAC2	0.981	5.8e-05	0.271	0.588498	0.609	0.009253
At1g43910	P-loop containing nucleoside triphosphate hydrolases superfamily protein	AT1G43910	0.979	0.000247	0.093	0.963053	0.232	0.451869
At5g61010	ATEXO70E2 (EXOCYST SUBUNIT EXO70 FAMILY PROTEIN E2); protein binding	ATEXO70E2	0.978	2.5e-05	0.362	0.261451	0.438	0.041435
At5g42300	UBL5 (UBIQUITIN-LIKE PROTEIN 5)	UBL5	0.977	0.000174	0.144	0.910786	0.508	0.052521
At4g36210	hypothetical protein	AT4G36210	0.975	0.000297	0.28	0.686238	0.8	0.004116
At3g29240	hypothetical protein	AT3G29240	0.973	1.4e-05	0.534	0.03119	0.778	0.000307
At2g22770	NAI1; DNA binding / transcription factor	NAI1	0.973	0.002153	0.196	0.903419	0.353	0.347929
At5g16200	50S ribosomal protein related protein	AT5G16200	0.968	0.001062	-0.115	0.959082	0.234	0.524803
At3g18290	EMB2454 (embryo defective 2454); protein binding / zinc ion binding	EMB2454	0.967	0.000122	0.683	0.025351	0.577	0.019747
At2g37110	PLAC8 domain-containing protein	AT2G37110	0.967	6.6e-05	0.245	0.663544	0.008	0.981993
At3g51860	CAX3 (CATION EXCHANGER 3); calcium:cation antiporter/ calcium:hydrogen antiporter/ cation:cation antiporter	CAX3	0.966	5.1e-05	0.199	0.771537	0.396	0.085195
At5g45500	RNI-like superfamily protein	AT5G45500	0.966	0.00016	0.36	0.426956	0.984	0.000315
At2g02390	ATGSTZ1 (ARABIDOPSIS THALIANA GLUTATHIONE S-TRANSFERASE ZETA 1); catalytic/ glutathione transferase	ATGSTZ1	0.964	9e-06	0.495	0.03808	0.654	0.001052
At5g46230	hypothetical protein	AT5G46230	0.963	4e-06	0.111	0.87802	0.509	0.004209
At1g56110	NOP56 (Arabidopsis homolog of nucleolar protein Nop56)	NOP56	0.962	0.000294	0.434	0.301561	0.659	0.015054
At2g01650	PUX2 (PLANT UBX DOMAIN-CONTAINING PROTEIN 2); nucleic acid binding / zinc ion binding	PUX2	0.959	1.4e-05	0.24	0.562102	0.751	0.00041
At5g43940	HOT5 (sensitive to hot temperatures 5); S-(hydroxymethyl)glutathione dehydrogenase/ S-nitrosoglutathione reductase	HOT5	0.958	6.6e-05	0.439	0.175175	0.644	0.005611
At5g23540	26S proteasome non-ATPase regulatory subunit 14	AT5G23540	0.957	0.000999	0.345	0.617072	0.47	0.141064
At5g22650	HD2B (HISTONE DEACETYLASE 2B); histone deacetylase	HD2B	0.957	0.000658	0.438	0.37128	0.957	0.001601
At1g66240	ATX1 (ARABIDOPSIS HOMOLOG OF ANTI-OXIDANT 1); metal ion binding	ATX1	0.957	0.000525	0.358	0.531524	0.45	0.128553
At3g09840	CDC48 (CELL DIVISION CYCLE 48); ATPase/ identical protein binding	CDC48	0.956	0.001707	0.335	0.680026	0.78	0.017026
At1g54320	ALA-interacting subunit 3	AT1G54320	0.955	0.001261	0.369	0.58497	0.672	0.033333
At3g24170	ATGR1 (glutathione-disulfide reductase); FAD binding / NADP or NADPH binding / glutathione-disulfide reductase/ oxidoreductase	ATGR1	0.954	0.000164	0.466	0.196671	0.652	0.010267
At1g53560	ribosomal protein L18ae family	AT1G53560	0.953	0.005392	0.264	0.850093	0.271	0.539811
At2g30550	phospholipase A1-Igamma2	AT2G30550	0.953	4e-06	0.096	0.909044	0.435	0.012275
At3g24954	receptor like protein 40	RLP40	0.951	0.000337	0.169	0.882727	0.051	0.900044
At3g56800	CAM3 (CALMODULIN 3); calcium ion binding	CAM3	0.947	0.000663	0.466	0.302098	0.394	0.200035
At4g11260	SGT1B; protein binding	SGT1B	0.946	0.000139	0.376	0.347581	0.953	0.000307
At5g58290	RPT3 (REGULATORY PARTICLE TRIPLE-A ATPASE 3); ATPase	RPT3	0.943	0.001722	0.328	0.688166	0.684	0.034064
At4g01700	Chitinase family protein	AT4G01700	0.943	0.000823	0.392	0.48187	0.997	0.001229
At5g05250	hypothetical protein	AT5G05250	0.941	0.001349	0.659	0.115142	0.676	0.030994
At1g14130	2-oxoglutarate (2OG) and Fe(II)-dependent oxygenase-like protein	AT1G14130	0.94	0.003684	0.12	0.963053	0.429	0.253528
At1g03860	ATPHB2 (PROHIBITIN 2)	ATPHB2	0.94	0.003811	0.289	0.797024	0.67	0.059154
At5g67510	60S ribosomal protein L26-2	AT5G67510	0.937	0.0008	0.579	0.153987	0.714	0.015228
At3g56880	VQ motif-containing protein	AT3G56880	0.936	0.074549	0.228	0.952049	-0.202	0.788864
At5g37070	hypothetical protein	AT5G37070	0.936	0.000172	0.417	0.271726	0.578	0.02048
At1g66970	SVL2 (SHV3-LIKE 2); glycerophosphodiester phosphodiesterase/ kinase	SVL2	0.936	0.002024	0.865	0.031414	1.73	1e-05
At4g13850	GR-RBP2 (GLYCINE-RICH RNA-BINDING PROTEIN 2); ATP binding / RNA binding / double-stranded DNA binding / single-stranded DNA binding	GR-RBP2	0.932	0.000549	0.541	0.167534	0.73	0.009737
At5g58430	ATEXO70B1 (exocyst subunit EXO70 family protein B1); protein binding	ATEXO70B1	0.931	0.000181	0.114	0.942348	-0.141	0.646475
At2g19570	CDA1 (CYTIDINE DEAMINASE 1); cytidine deaminase	CDA1	0.931	0.001003	0.096	0.96712	0.078	0.853309
At5g57890	ASB1 (ANTHRANILATE SYNTHASE BETA SUBUNIT 1); anthranilate synthase	ASB1	0.928	0.000984	0.334	0.615873	0.495	0.105432
At4g05020	NDB2 (NAD(P)H dehydrogenase B2); FAD binding / disulfide oxidoreductase/ oxidoreductase	NDB2	0.928	7.3e-05	0.297	0.484444	0.707	0.002186
At2g23000	scpl10 (serine carboxypeptidase-like 10); serine-type carboxypeptidase	scpl10	0.927	0.003171	0.333	0.717793	0.516	0.144278
At3g50770	putative calcium-binding protein CML41	CML41	0.926	0.004161	0.064	0.985315	0.184	0.67459
At3g04210	TIR-NBS class disease resistance protein	AT3G04210	0.924	0.001646	0.492	0.324549	0.573	0.070628
At3g62580	Late embryogenesis abundant protein (LEA) family protein	AT3G62580	0.923	0.000328	0.232	0.771454	0.507	0.05541
At4g18010	AT5PTASE2 (MYO-INOSITOL POLYPHOSPHATE 5-PHOSPHATASE 2); inositol-polyphosphate 5-phosphatase	AT5PTASE2	0.923	8.4e-05	0.156	0.856553	-0.323	0.176873
At4g31300	PBA1; endopeptidase/ peptidase/ threonine-type endopeptidase	PBA1	0.922	0.000239	0.118	0.939406	0.505	0.047228
At4g29410	60S ribosomal protein L28-2	AT4G29410	0.922	0.020239	0.713	0.284659	0.878	0.044791
At3g51000	alpha/beta-Hydrolases superfamily protein	AT3G51000	0.917	7.4e-05	0.203	0.756886	0.965	9.6e-05
At5g13200	GRAM domain family protein	AT5G13200	0.915	0.001889	0.145	0.94185	-0.166	0.674221
At3g18490	protein ASPARTIC PROTEASE IN GUARD CELL 1	AT3G18490	0.915	0.000387	0.772	0.017154	1.054	0.000236
At3g11650	NHL2	NHL2	0.915	0.001412	0.223	0.840208	0.083	0.846538
At2g47800	ATMRP4 (ARABIDOPSIS THALIANA MULTIDRUG RESISTANCE-ASSOCIATED PROTEIN 4); ATPase, coupled to transmembrane movement of substances / folic acid transporter	ATMRP4	0.914	0.000706	0.324	0.599286	0.061	0.881525
At1g11840	ATGLX1 (GLYOXALASE I HOMOLOG); lactoylglutathione lyase/ metal ion binding	ATGLX1	0.913	0.004218	0.178	0.926113	0.524	0.145918
At4g05050	UBQ11 (UBIQUITIN 11); protein binding	UBQ11	0.912	0.001748	0.205	0.871227	0.458	0.160425
At1g28600	GDSL esterase/lipase	AT1G28600	0.912	1.1e-05	0.15	0.800402	0.128	0.560219
At2g41110	CAM2 (CALMODULIN 2); calcium ion binding / protein binding	CAM2	0.912	0.000216	0.084	0.963868	-0.055	0.877232
At4g01480	AtPPa5 (Arabidopsis thaliana pyrophosphorylase 5); inorganic diphosphatase/ pyrophosphatase	AtPPa5	0.911	0.002935	0.231	0.851799	0.604	0.070615
At1g33110	MATE efflux family protein	AT1G33110	0.911	0.00052	0.457	0.26767	0.594	0.029234
At3g03990	putative strigolactone esterase D14	AT3G03990	0.91	0.000152	0.613	0.03898	0.84	0.000811
At1g56150	SAUR-like auxin-responsive protein	AT1G56150	0.91	0.001091	0.021	0.994364	0.336	0.29481
At1g68300	Adenine nucleotide alpha hydrolases-like superfamily protein	AT1G68300	0.905	5.3e-05	0.336	0.317549	0.726	0.001068
At2g44180	MAP2A (METHIONINE AMINOPEPTIDASE 2A); aminopeptidase/ metalloexopeptidase	MAP2A	0.905	0.00016	0.47	0.154199	0.623	0.009533
At1g55910	ZIP11 (ZINC TRANSPORTER 11 PRECURSOR); cation transmembrane transporter/ metal ion transmembrane transporter	ZIP11	0.904	0.000864	0.906	0.009559	1.552	8e-06
At1g27100	Actin cross-linking protein	AT1G27100	0.9	0.005859	0.311	0.776197	-0.166	0.716413
At2g43535	defensin-like protein 196	AT2G43535	0.9	0.000291	0.21	0.79276	0.406	0.119414
At5g42380	CML37 (CALMODULIN LIKE 37); calcium ion binding	CML37	0.898	6.9e-05	0.066	0.968726	0.028	0.93168
At5g49760	leucine-rich repeat protein kinase-like protein	AT5G49760	0.897	0.000638	0.275	0.698635	0.543	0.048654
At5g39050	phenolic glucoside malonyltransferase 1	AT5G39050	0.897	2e-05	0.082	0.946555	0.329	0.094695
At2g24160	---	---	0.897	3e-06	0.344	0.104681	0.347	0.029918
At5g45490	P-loop containing nucleoside triphosphate hydrolases superfamily protein /// putative disease resistance protein	AT5G45440 /// AT5G45490	0.895	4e-06	0.082	0.930712	0.303	0.072117
At4g27500	PPI1 (PROTON PUMP INTERACTOR 1); protein binding	PPI1	0.895	0.000733	0.2	0.844615	0.319	0.290247
At4g26070	MEK1 (MAP KINASE/ ERK KINASE 1); MAP kinase kinase/ kinase/ protein binding	MEK1	0.895	0.000667	0.41	0.370738	1.124	0.000176
At4g27830	BGLU10 (BETA GLUCOSIDASE 10); catalytic/ cation binding / hydrolase, hydrolyzing O-glycosyl compounds	BGLU10	0.891	9.5e-05	0.291	0.487939	0.514	0.02095
At1g71100	RSW10 (RADIAL SWELLING 10); ribose-5-phosphate isomerase	RSW10	0.891	0.000243	0.211	0.782876	0.527	0.031878
At4g23810	WRKY53; DNA binding / protein binding / transcription activator/ transcription factor	WRKY53	0.89	3.3e-05	0.078	0.95588	0.092	0.718875
At1g73805	protein SAR Deficient 1	AT1G73805	0.89	9.8e-05	0.252	0.612027	0.259	0.282977
At3g13910	hypothetical protein	AT3G13910	0.889	5e-06	0.302	0.209603	0.405	0.01531
At5g58120	TIR-NBS-LRR class disease resistance protein	AT5G58120	0.888	4.9e-05	0.155	0.833522	-0.145	0.556035
At4g18950	Integrin-linked protein kinase family protein	AT4G18950	0.888	0.001707	0	0.999774	0.021	0.964595
At5g52540	hypothetical protein	AT5G52540	0.887	0.000122	0.362	0.308802	0.952	0.000135
At1g66100	probable thionin-2.4	AT1G66100	0.886	0.000276	0.659	0.03119	1.053	0.000117
At5g10300	MES5 (METHYL ESTERASE 5); hydrolase	MES5	0.885	0.000645	0.304	0.615873	0.052	0.897375
At5g58350	WNK4 (WITH NO K (=LYSINE) 4); kinase/ protein kinase	WNK4	0.884	0.000793	0.47	0.259698	0.659	0.017511
At3g62260	putative protein phosphatase 2C 49	AT3G62260	0.884	2.6e-05	0.159	0.795677	0.131	0.569694
At1g19020	hypothetical protein	AT1G19020	0.884	1.9e-05	0.125	0.866633	-0.165	0.4411
At2g27860	AXS2 (UDP-D-APIOSE/UDP-D-XYLOSE SYNTHASE 2); UDP-glucuronate decarboxylase	AXS2	0.882	0.011252	0.089	0.97871	0.502	0.213432
At1g75220	sugar transporter ERD6-like 6	AT1G75220	0.88	0.004619	0.129	0.95701	0.303	0.426388
At3g27170	CLC-B (CHLORIDE CHANNEL B); anion channel/ voltage-gated chloride channel	CLC-B	0.88	0.000646	0.461	0.251593	0.722	0.007723
At3g13310	chaperone DnaJ-domain containing protein	AT3G13310	0.879	0.022379	0.282	0.86476	1.133	0.007664
At1g66580	60S ribosomal protein L10-3	SAG24	0.876	0.000721	0.389	0.408897	0.55	0.04367
At1g69370	CM3 (chorismate mutase 3); chorismate mutase	CM3	0.875	0.000776	0.257	0.74295	0.424	0.135007
At3g18830	ATPLT5 (POLYOL TRANSPORTER 5); D-ribose transmembrane transporter/ D-xylose transmembrane transporter/ carbohydrate transmembrane transporter/ galactose transmembrane transporter/ glucose transmembrane transporter/ glycerol transmembrane transporter/ mann	ATPLT5	0.873	0.000776	0.531	0.16177	0.782	0.004613
At1g75410	BLH3 (BEL1-LIKE HOMEODOMAIN 3); DNA binding / transcription factor	BLH3	0.873	0.000438	0.456	0.221884	1.051	0.000169
At4g29160	SNF7.1	SNF7.1	0.872	0.000891	-0.01	0.996387	0.36	0.218783
At5g09440	EXL4 (EXORDIUM LIKE 4)	EXL4	0.869	0.007232	0.298	0.787994	0.088	0.86094
At5g19690	STT3A (STAUROSPORIN AND TEMPERATURE SENSITIVE 3-LIKE A); oligosaccharyl transferase	STT3A	0.869	0.000108	0.21	0.732811	0.691	0.002146
At5g40770	ATPHB3 (PROHIBITIN 3)	ATPHB3	0.869	8.7e-05	0.591	0.025507	0.645	0.003224
At3g53670	CPuORF51 (Conserved peptide upstream open reading frame 51)	CPuORF51	0.869	0.000324	0.305	0.541348	0.451	0.070255
At3g23600	alpha/beta-Hydrolases superfamily protein	AT3G23600	0.867	0.000232	0.332	0.43202	0.62	0.009423
At2g27500	putative glucan endo-1,3-beta-glucosidase	AT2G27500	0.867	0.003362	0.066	0.984876	-0.461	0.169813
At5g27830	hypothetical protein	AT5G27830	0.866	0.000355	0.383	0.341131	0.806	0.001718
At3g11660	NHL1	NHL1	0.864	0.000479	0.334	0.490221	0.797	0.002336
At5g13190	GSH-induced LITAF domain protein	AT5G13190	0.863	0.001419	0.102	0.962917	-0.424	0.160186
At1g50740	transmembrane protein 14C	AT1G50740	0.862	0.015191	0.295	0.828591	-0.002	0.996981
At4g22670	AtHip1 (Arabidopsis thaliana Hsp70-interacting protein 1); binding	AtHip1	0.86	7e-06	0.669	0.001213	0.955	4e-06
At1g62540	FMO GS-OX2 (FLAVIN-MONOOXYGENASE GLUCOSINOLATE S-OXYGENASE 2); 3-methylthiopropyl glucosinolate S-oxygenase/ 4-methylthiopropyl glucosinolate S-oxygenase/ 5-methylthiopropyl glucosinolate S-oxygenase/ 7-methylthiopropyl glucosinolate S-oxygenase/ 8-methyl	FMO GS-OX2	0.86	2e-05	0.239	0.495248	0.738	0.000218
At2g41250	haloacid dehalogenase-like hydrolase domain-containing protein	AT2G41250	0.86	0.003541	0.954	0.014102	1.126	0.000803
At4g25470	CBF2 (C-REPEAT/DRE BINDING FACTOR 2); DNA binding / transcription activator/ transcription factor	CBF2	0.857	0.012076	0.155	0.950771	0.061	0.91325
At3g56310	melibiase family protein	AT3G56310	0.856	0.001725	0.392	0.470316	0.67	0.021941
At5g25440	protein kinase family protein	AT5G25440	0.853	2.6e-05	0.237	0.52233	0.116	0.612397
At1g66160	U-box domain-containing protein	CMPG1	0.853	0.000443	0.077	0.968462	-0.32	0.229217
At2g36220	hypothetical protein	AT2G36220	0.853	0.007345	-0.115	0.96435	-0.202	0.637184
At1g59700	ATGSTU16 (GLUTATHIONE S-TRANSFERASE TAU 16); glutathione transferase	ATGSTU16	0.851	0.000438	0.426	0.255052	0.877	0.000825
At2g13790	SERK5 (SOMATIC EMBRYOGENESIS RECEPTOR-LIKE KINASE 5); ATP binding / protein kinase/ transmembrane receptor protein serine/threonine kinase	SERK5	0.85	0.00205	0.424	0.408897	0.472	0.122763
At1g49750	leucine-rich repeat (LRR) family protein	AT1G49750	0.849	0.007226	0.894	0.038272	1.588	5.3e-05
At2g03510	SPFH/Band 7/PHB domain-containing membrane-associated protein	AT2G03510	0.848	0.001066	0.513	0.185873	0.841	0.002701
At2g01180	ATPAP1 (PHOSPHATIDIC ACID PHOSPHATASE 1); phosphatidate phosphatase	ATPAP1	0.848	0.002837	0.173	0.906213	-0.379	0.248238
At5g50950	FUM1 (FUMARASE 1); catalytic/ fumarate hydratase	FUM1	0.847	0.000938	0.042	0.988447	0.342	0.233801
At1g52600	peptidase S24/S26A/S26B/S26C family protein	AT1G52600	0.845	3.5e-05	0.298	0.330212	0.528	0.006221
At5g55850	NOI	NOI	0.844	0.007569	0.111	0.96712	0.051	0.920459
At1g21000	PLATZ transcription factor family protein	AT1G21000	0.842	0.001057	0.454	0.272227	0.874	0.001857
At5g58420	40S ribosomal protein S4-3	AT5G58420	0.841	0.002275	0.394	0.47644	0.99	0.001299
At3g53960	probable peptide/nitrate transporter	AT3G53960	0.841	0.000958	0.361	0.470627	0.356	0.209809
At4g29520	hypothetical protein	AT4G29520	0.84	0.000277	0.272	0.591214	0.597	0.011221
At3g02230	RGP1 (REVERSIBLY GLYCOSYLATED POLYPEPTIDE 1); cellulose synthase (UDP-forming)	RGP1	0.84	0.001882	0.257	0.768494	0.281	0.384534
At2g20610	SUR1 (SUPERROOT 1); S-alkylthiohydroximate lyase/ carbon-sulfur lyase/ transaminase	SUR1	0.839	0.022275	0.69	0.251436	0.788	0.051943
At4g01070	GT72B1; UDP-glucosyltransferase/ UDP-glycosyltransferase/ transferase, transferring glycosyl groups	GT72B1	0.838	0.000527	0.304	0.557803	0.843	0.001233
At2g23450	wall-associated receptor kinase-like 14	AT2G23450	0.837	0.000588	0.241	0.733907	0.245	0.386651
At5g64570	XYL4; hydrolase, hydrolyzing O-glycosyl compounds / xylan 1,4-beta-xylosidase	XYL4	0.836	0.003814	0.412	0.487042	0.363	0.286068
At4g08470	MAPKKK10; ATP binding / kinase/ protein kinase/ protein serine/threonine kinase	MAPKKK10	0.836	0.000578	0.445	0.231421	0.771	0.00281
At5g37600	ATGSR1; copper ion binding / glutamate-ammonia ligase	GSR 1	0.834	7.4e-05	0.167	0.794079	0.482	0.017817
At3g01180	AtSS2 (starch synthase 2); transferase, transferring glycosyl groups	AtSS2	0.834	0.003822	0.406	0.497591	0.958	0.00272
At1g72680	cinnamyl-alcohol dehydrogenase, putative	CAD1	0.832	0.000547	0.373	0.373398	0.179	0.545474
At1g22930	T-complex protein 11	AT1G22930	0.832	0.000216	0.296	0.487939	0.267	0.273611
At2g44130	F-box/kelch-repeat protein	AT2G44130	0.832	0.021446	0.33	0.792666	0.507	0.229478
At3g09020	alpha 1,4-glycosyltransferase family protein	AT3G09020	0.831	0.000339	0.284	0.568092	0.125	0.674879
At5g43780	APS4; sulfate adenylyltransferase (ATP)	APS4	0.83	0.000104	0.383	0.200763	0.492	0.018645
At3g55430	O-Glycosyl hydrolases family 17 protein	AT3G55430	0.829	0.017522	-0.393	0.68313	-1.239	0.001749
At3g48690	CXE12; carboxylesterase	CXE12	0.827	0.002997	0.679	0.082774	0.783	0.009833
At2g05710	aconitate hydratase 3	ACO3	0.827	0.006243	0.398	0.563149	0.834	0.011824
At3g52850	VSR1 (VACUOLAR SORTING RECEPTOR HOMOLOG 1); amino-terminal vacuolar sorting propeptide binding	VSR1	0.825	0.002253	0.002	0.998501	0.439	0.145337
At2g44230	hypothetical protein	AT2G44230	0.825	0.002662	0.427	0.40375	0.311	0.338411
At5g27720	emb1644 (embryo defective 1644)	emb1644	0.824	0.00075	0.35	0.454321	0.551	0.031906
At2g03760	ST; brassinosteroid sulfotransferase/ sulfotransferase	ST	0.824	0.000321	0.101	0.946555	0.408	0.086087
At2g32520	dienelactone hydrolase domain-containing protein	AT2G32520	0.823	5.9e-05	0.405	0.122984	0.864	7.8e-05
At2g30860	ATGSTF9 (GLUTATHIONE S-TRANSFERASE PHI 9); copper ion binding / glutathione binding / glutathione peroxidase/ glutathione transferase	ATGSTF9	0.823	0.004922	0.796	0.046633	0.546	0.093372
At3g21690	MATE efflux family protein	AT3G21690	0.822	0.000168	0.38	0.239369	0.431	0.049511
At4g11310	putative cysteine proteinase /// putative cysteine proteinase	AT4G11310 /// AT4G11320	0.821	0.067255	0.429	0.766638	0.38	0.497777
At3g22845	transmembrane emp24 domain-containing protein p24beta3	AT3G22845	0.821	7e-06	0.164	0.680026	0.429	0.007595
At5g47120	ATBI1 (BAX INHIBITOR 1)	ATBI1	0.82	6e-05	0.349	0.217772	0.521	0.007972
At4g03260	Outer arm dynein light chain 1 protein	AT4G03260	0.82	0.007438	0.491	0.38681	0.847	0.011824
At2g45680	transcription factor TCP9	AT2G45680	0.82	5.1e-05	-0.026	0.990473	0.19	0.373645
At2g23340	ERF/AP2 transcription factor DEAR3	DEAR3	0.816	0.002455	0.148	0.927411	0.179	0.613666
At5g40370	glutaredoxin-C2	AT5G40370	0.816	0.003424	0.367	0.555366	0.703	0.01975
At2g33120	ATVAMP723 (VESICLE-ASSOCIATED MEMBRANE PROTEIN 723)	ATVAMP723	0.815	0.000261	-0.037	0.987464	0.155	0.56542
At1g48920	ATNUC-L1; nucleic acid binding / nucleotide binding	ATNUC-L1	0.815	0.00121	0.514	0.168716	1.009	0.00041
At1g70480	hypothetical protein	AT1G70480	0.814	0.00072	0.031	0.991951	0.284	0.300531
At1g16470	PAB1 (PROTEASOME SUBUNIT PAB1); endopeptidase/ peptidase/ threonine-type endopeptidase	PAB1	0.813	0.000148	0.275	0.499297	0.413	0.053662
At5g62010	ARF2 (AUXIN RESPONSE FACTOR 2); protein binding / transcription factor	ARF2	0.812	0.002188	0.256	0.764761	0.619	0.030067
At5g06750	putative protein phosphatase 2C	AT5G06750	0.812	4.3e-05	0.15	0.805827	0.359	0.056752
At1g33760	ethylene-responsive transcription factor ERF022	AT1G33760	0.812	0.167257	0.031	0.995257	-0.796	0.210696
At1g51660	ATMKK4 (ARABIDOPSIS THALIANA MITOGEN-ACTIVATED PROTEIN KINASE KINASE 4); MAP kinase kinase/ kinase	MKK4	0.81	0.000388	0.277	0.578857	0.421	0.076908
At3g22600	protease inhibitor/seed storage/lipid transfer protein (LTP) family protein	AT3G22600	0.809	0.000763	0.059	0.97871	0.098	0.771223
At5g61820	hypothetical protein	AT5G61820	0.808	0.000777	0.42	0.272533	0.622	0.014079
At5g60790	ATGCN1; transporter	GCN1	0.808	0.00086	0.381	0.371831	0.444	0.087658
At5g56350	pyruvate kinase	AT5G56350	0.807	3.2e-05	-0.011	0.994575	0.265	0.160849
At3g29575	AFP3 (ABI FIVE BINDING PROTEIN 3)	AFP3	0.806	2.9e-05	-0.062	0.962962	0.313	0.085415
At5g52570	BETA-OHASE 2 (BETA-CAROTENE HYDROXYLASE 2); carotene beta-ring hydroxylase	BETA-OHASE 2	0.805	0.002275	0.571	0.141524	0.947	0.001299
At1g14980	CPN10 (CHAPERONIN 10); chaperone binding	CPN10	0.802	0.001419	0.629	0.068613	0.956	0.000713
At2g25490	EBF1 (EIN3-BINDING F BOX PROTEIN 1); protein binding / ubiquitin-protein ligase	EBF1	0.802	0.0042	0.391	0.506822	0.488	0.120232
At5g27380	GSH2 (GLUTATHIONE SYNTHETASE 2); glutathione synthase	GSH2	0.8	0.011859	0.326	0.743161	0.133	0.775309
At3g22630	PBD1 (20S PROTEASOME BETA SUBUNIT D1); peptidase/ threonine-type endopeptidase	PBD1	0.8	0.004695	0.351	0.605851	0.681	0.027082
At1g60260	BGLU5 (BETA GLUCOSIDASE 5)	BGLU5	0.8	0.001091	0.189	0.840979	0.603	0.020314
At1g56330	ATSAR1B (SECRETION-ASSOCIATED RAS 1 B); GTP binding	ATSAR1B	0.799	0.000864	0.428	0.261056	0.512	0.043722
At1g19770	ATPUP14; purine transmembrane transporter	ATPUP14	0.799	0.030957	0.021	0.995257	-0.369	0.417113
At2g25450	1-aminocyclopropane-1-carboxylate oxidase-like protein	AT2G25450	0.799	0.001777	0.441	0.300979	0.233	0.455554
At3g05200	ATL6; protein binding / zinc ion binding	ATL6	0.798	0.004716	0.285	0.749178	-0.059	0.896993
At1g17290	AlaAT1 (ALANINE AMINOTRANSFERAS); ATP binding / L-alanine:2-oxoglutarate aminotransferase	AlaAT1	0.798	0.000468	0.297	0.523581	0.345	0.162213
At4g30270	MERI5B (meristem-5); hydrolase, acting on glycosyl bonds / xyloglucan:xyloglucosyl transferase	MERI5B	0.797	0.062471	-0.657	0.408897	-1.233	0.007656
At2g46520	putative cellular apoptosis susceptibility protein / importin-alpha re-exporter	AT2G46520	0.797	0.001479	0.491	0.200776	0.397	0.155816
At5g13550	SULTR4;1; sulfate transmembrane transporter	SULTR4;1	0.796	0.000497	0.058	0.977494	0.364	0.138831
At4g23650	CDPK6 (CALCIUM-DEPENDENT PROTEIN KINASE 6); ATP binding / calcium ion binding / calmodulin-dependent protein kinase/ kinase/ protein kinase/ protein serine/threonine kinase	CDPK6	0.796	0.000807	0.209	0.790712	0.375	0.149262
At3g50280	HXXXD-type acyl-transferase family protein	AT3G50280	0.795	8.1e-05	0.003	0.997692	0.565	0.004296
At5g64400	hypothetical protein	AT5G64400	0.793	0.000167	0.218	0.675566	0.45	0.032884
At5g45010	ATDSS1(V) (Arabidopsis dss1 homolog on chromosome V)	ATDSS1(V)	0.793	0.000113	-0.04	0.984876	0.358	0.079447
At1g64660	ATMGL (ARABIDOPSIS THALIANA METHIONINE GAMMA-LYASE); catalytic/ methionine gamma-lyase	ATMGL	0.792	0.057069	0.529	0.580567	0.607	0.200644
At3g52870	IQ calmodulin-binding motif family protein	AT3G52870	0.79	0.001035	0.421	0.279213	0.719	0.005254
At1g73650	hypothetical protein	AT1G73650	0.787	0.001361	0.581	0.089449	0.852	0.001626
At1g25500	plasma-membrane choline transporter-like protein	AT1G25500	0.786	0.004079	0.171	0.902908	0.33	0.306976
At3g02770	ribonuclease E inhibitor RraA/Dimethylmenaquinone methyltransferase	AT3G02770	0.785	0.000152	0.291	0.426922	0.398	0.054913
At5g52320	CYP96A4; electron carrier/ heme binding / iron ion binding / monooxygenase/ oxygen binding	CYP96A4	0.782	0.000202	0.41	0.162998	0.644	0.002807
At3g16530	legume lectin-like protein	AT3G16530	0.782	0.029294	0.997	0.041827	1.168	0.003434
At3g47540	putative chitinase	AT3G47540	0.781	0.006888	0.094	0.970145	0.338	0.329666
At5g61640	PMSR1 (PEPTIDEMETHIONINE SULFOXIDE REDUCTASE 1); oxidoreductase, acting on sulfur group of donors, disulfide as acceptor / peptide-methionine-(S)-S-oxide reductase	PMSR1	0.78	1.4e-05	0.181	0.617072	0.161	0.369727
At1g16260	wall-associated receptor kinase-like 8	AT1G16260	0.778	0.001123	0.432	0.254363	1.147	6.2e-05
At3g20390	endoribonuclease L-PSP family protein	AT3G20390	0.777	0.004687	0.445	0.374193	0.576	0.055718
At5g53370	PMEPCRF (PECTIN METHYLESTERASE PCR FRAGMENT F); pectinesterase	PMEPCRF	0.776	0.002365	0.285	0.675566	0.554	0.04504
At1g48320	1,4-dihydroxy-2-naphthoyl-CoA thioesterase 1	AT1G48320	0.776	0.018454	0.323	0.765936	0.422	0.280531
At4g26080	ABI1 (ABA INSENSITIVE 1); calcium ion binding / protein serine/threonine phosphatase	ABI1	0.775	0.000997	0.355	0.410993	0.31	0.24246
At2g43820	UGT74F2 (UDP-GLUCOSYLTRANSFERASE 74F2); UDP-glucose:4-aminobenzoate acylglucosyltransferase/ UDP-glucosyltransferase/ UDP-glycosyltransferase/ transferase, transferring glycosyl groups / transferase, transferring hexosyl groups	UGT74F2	0.775	0.000558	0.121	0.924526	0.313	0.204921
At1g28580	GDSL esterase/lipase	AT1G28580	0.775	0.00033	0.254	0.596449	0.136	0.613862
At2g27020	PAG1; endopeptidase/ peptidase/ threonine-type endopeptidase	PAG1	0.775	0.002658	0.249	0.76502	0.518	0.064674
At4g22753	SMO1-3 (STEROL 4-ALPHA METHYL OXIDASE 1-3); 4,4-dimethyl-9beta,19-cyclopropylsterol-4alpha-methyl oxidase/ catalytic	SMO1-3	0.774	0.000232	0.253	0.569364	0.378	0.078128
At1g29330	ERD2 (ENDOPLASMIC RETICULUM RETENTION DEFECTIVE 2); KDEL sequence binding / receptor	ERD2	0.774	0.000689	0.197	0.793955	0.37	0.135245
At1g09560	GLP5 (GERMIN-LIKE PROTEIN 5); manganese ion binding / nutrient reservoir	GLP5	0.774	0.00018	0.398	0.168716	0.369	0.078682
At1g49050	aspartyl protease	AT1G49050	0.773	6e-06	0.282	0.176169	0.766	1.4e-05
At5g44050	MATE efflux family protein	AT5G44050	0.772	0.011695	0.217	0.873069	0.418	0.243021
At4g12040	zinc finger A20 and AN1 domain-containing stress-associated protein 7	AT4G12040	0.772	0.003514	-0.008	0.996964	0.083	0.835413
At5g47200	ATRAB1A; GTP binding	ATRAB1A	0.77	0.00245	-0.007	0.996964	0.03	0.943588
At4g21450	PapD-like superfamily protein	AT4G21450	0.769	0.000319	0.033	0.988837	0.634	0.004229
At1g21720	PBC1 (PROTEASOME BETA SUBUNIT C1); peptidase/ threonine-type endopeptidase	PBC1	0.769	0.003453	0.197	0.855231	0.423	0.154623
At5g45800	MEE62 (maternal effect embryo arrest 62); ATP binding / protein binding / protein kinase/ protein serine/threonine kinase/ protein tyrosine kinase	MEE62	0.768	0.000479	0.301	0.481796	0.471	0.039225
At3g23920	BAM1 (BETA-AMYLASE 1); beta-amylase	BAM1	0.766	0.002085	0.402	0.362971	0.465	0.086296
At3g19100	CDPK-related kinase 2	AT3G19100	0.765	0.015736	0.145	0.950535	0.21	0.623165
At3g51260	PAD1 (20s proteasome alpha subunit pad1); endopeptidase/ peptidase/ threonine-type endopeptidase	PAD1	0.764	0.000257	0.158	0.832985	0.454	0.032591
At1g04480	60S ribosomal protein L23 /// 60S ribosomal protein L23B /// 60S ribosomal protein L23	AT1G04480 /// AT2G33370 /// emb2171	0.764	0.00431	0.445	0.346147	0.62	0.033535
At5g20000	RPT6A (REGULATORY PARTICLE TRIPLE-A ATPASE 6A); ATPase	RPT6A	0.763	0.008014	0.333	0.663544	0.498	0.125828
At5g16880	Target of Myb protein 1	AT5G16880	0.763	0.000125	0.356	0.207693	0.675	0.00099
At1g44790	ChaC-like family protein	AT1G44790	0.763	0.000247	0.139	0.869624	0.392	0.064481
At3g13330	proteasome activating protein 200	PA200	0.761	7e-06	0.069	0.938552	0.386	0.009225
At1g53310	ATPPC1 (PHOSPHOENOLPYRUVATE CARBOXYLASE 1); catalytic/ phosphoenolpyruvate carboxylase	ATPPC1	0.761	0.005958	0.372	0.546002	0.695	0.021514
At5g04930	ALA1 (aminophospholipid ATPase1); ATPase, coupled to transmembrane movement of ions, phosphorylative mechanism	ALA1	0.759	7e-05	0.421	0.076182	0.631	0.000993
At5g42790	PAF1; endopeptidase/ peptidase/ threonine-type endopeptidase	PAF1	0.758	0.000324	0.356	0.278763	0.434	0.044791
At1g65980	TPX1 (thioredoxin-dependent peroxidase 1); antioxidant/ oxidoreductase	TPX1	0.757	0.000658	0.186	0.806055	0.658	0.005067
At2g25735	hypothetical protein	AT2G25735	0.757	0.00255	0.03	0.991951	-0.884	0.001574
At4g04540	putative cysteine-rich receptor-like protein kinase 39 /// cysteine-rich receptor-like protein kinase 40	CRK39 /// CRK40	0.756	3.9e-05	0.005	0.996836	-0.115	0.576507
At5g27760	hypoxia-responsive family protein	AT5G27760	0.754	0.021879	0.341	0.737187	0.158	0.736517
At5g38990	putative receptor-like protein kinase /// putative receptor-like protein kinase	AT5G38990 /// AT5G39000	0.754	0.003148	0.455	0.280446	0.778	0.005291
At4g27520	early nodulin-like protein 2	ENODL2	0.754	0.021877	0.334	0.749178	0.256	0.549787
At5g58110	chaperone binding / ATPase activator	AT5G58110	0.753	0.013997	0.258	0.823195	0.537	0.122445
At3g17240	mtLPD2 (LIPOAMIDE DEHYDROGENASE 2); ATP binding / dihydrolipoyl dehydrogenase	mtLPD2	0.752	0.011259	0.09	0.972642	0.23	0.550889
At1g11330	G-type lectin S-receptor-like serine/threonine-protein kinase	AT1G11330	0.752	0.002102	0.681	0.037634	1.087	0.000156
At1g19300	PARVUS (PARVUS); polygalacturonate 4-alpha-galacturonosyltransferase/ transferase, transferring glycosyl groups / transferase, transferring hexosyl groups	PARVUS	0.751	0.001068	0.218	0.76502	0.364	0.150432
At2g30360	SIP4 (SOS3-INTERACTING PROTEIN 4); kinase/ protein kinase	SIP4	0.749	0.001202	0.23	0.743443	-0.014	0.97103
At3g05970	LACS6 (long-chain acyl-CoA synthetase 6); long-chain-fatty-acid-CoA ligase	LACS6	0.749	0.000813	0.269	0.599286	0.157	0.575338
At3g44110	ATJ3; protein binding	ATJ3	0.748	0.014809	0.427	0.52094	0.619	0.068997
At1g76520	auxin efflux carrier family protein	AT1G76520	0.747	0.000244	0.233	0.611164	0.201	0.378152
At4g31780	MGD1 (MONOGALACTOSYL DIACYLGLYCEROL SYNTHASE 1); 1,2-diacylglycerol 3-beta-galactosyltransferase/ UDP-galactosyltransferase/ UDP-glycosyltransferase/ transferase, transferring glycosyl groups	MGD1	0.744	0.043635	0.21	0.923372	0.383	0.392931
At4g31860	putative protein phosphatase 2C 60	AT4G31860	0.743	0.007297	0.214	0.84927	0.165	0.661602
At4g14800	PBD2 (20S PROTEASOME BETA SUBUNIT 2); peptidase/ threonine-type endopeptidase	PBD2	0.742	8.6e-05	-0.034	0.985315	0.296	0.117879
At3g25600	putative calcium-binding protein CML16	AT3G25600	0.742	0.000132	0.236	0.543551	0.219	0.293131
At5g16050	GRF5 (GENERAL REGULATORY FACTOR 5); ATP binding / protein binding / protein phosphorylated amino acid binding	GRF5	0.741	0.006073	0.368	0.53245	0.525	0.078691
At2g47380	cytochrome c oxidase subunit Vc family protein	AT2G47380	0.741	0.033726	0.229	0.891892	0.602	0.126311
At5g45550	maintenance of ploidy protein MOB1	AT5G45550	0.74	0.001469	-0.106	0.946555	0.126	0.687793
At5g38650	APE1 (ACCLIMATION OF PHOTOSYNTHESIS TO ENVIRONMENT)	APE1	0.74	0.000154	-0.032	0.987464	0.508	0.0095
At3g57330	ACA11 (autoinhibited Ca2+-ATPase 11); calcium-transporting ATPase/ calmodulin binding	ACA11	0.74	0.002013	0.412	0.302628	0.383	0.153579
At3g12760	hypothetical protein	AT3G12760	0.74	0.003945	0.246	0.771228	0.406	0.163262
At2g34930	disease resistance family protein / LRR family protein	AT2G34930	0.74	0.007744	0.199	0.871492	-0.048	0.916338
At1g64280	NPR1 (NONEXPRESSER OF PR GENES 1); protein binding / transcription activator	NPR1	0.738	0.000239	0.318	0.325636	0.553	0.006814
At3g25290	auxin-responsive family protein	AT3G25290	0.737	0.01071	0.353	0.620211	0.373	0.274706
At3g48890	ATMP2; heme binding	MAPR3	0.736	0.001507	0.154	0.881708	0.382	0.137425
At3g26230	CYP71B24; electron carrier/ heme binding / iron ion binding / monooxygenase/ oxygen binding	CYP71B24	0.736	0.004196	0.499	0.220051	0.626	0.025254
At3g57090	BIGYIN; binding	BIGYIN	0.735	0.000418	0.18	0.79042	0.249	0.284205
At4g02410	L-type lectin-domain containing receptor kinase IV.3	AT4G02410	0.735	0.000297	0.442	0.109408	0.454	0.02849
At3g06050	PRXIIF (PEROXIREDOXIN IIF); antioxidant/ peroxidase	PRXIIF	0.735	0.000182	0.148	0.82876	0.498	0.011522
At1g68670	nitrate-inducible, GARP-type transcriptional repressor 1-like protein	AT1G68670	0.735	0.002115	0.395	0.342577	0.349	0.199242
At2g26240	transmembrane protein 14C	AT2G26240	0.735	0.000161	0.528	0.027302	0.927	3.3e-05
At2g40830	RHC1A; protein binding / zinc ion binding	RHC1A	0.734	0.003398	0.545	0.14302	0.822	0.002986
At3g51670	patellin-6	AT3G51670	0.734	0.012021	0.191	0.893509	0.332	0.347929
At4g28910	novel interactor of JAZ	NINJA	0.734	0.002333	0.217	0.790712	0.385	0.155191
At2g38860	YLS5	YLS5	0.734	0.003535	0.597	0.095706	0.632	0.020662
At1g67880	beta-1,4-N-acetylglucosaminyltransferase like protein	AT1G67880	0.733	0.001984	0.185	0.842859	0.074	0.834643
At1g53280	DJ1-like protein B	AT1G53280	0.733	0.001462	0.362	0.38353	0.52	0.034953
At1g14810	aspartate semialdehyde dehydrogenase	AT1G14810	0.732	0.059419	0.824	0.153987	0.635	0.144161
At1g64900	CYP89A2 (CYTOCHROME P450 89A2); electron carrier/ heme binding / iron ion binding / monooxygenase/ oxygen binding	CYP89A2	0.732	0.000884	0.286	0.542402	0.977	0.00013
At5g16290	acetolactate synthase small subunit 1	VAT1	0.731	0.000149	0.13	0.859376	0.394	0.040015
At5g64000	SAL2; 3'(2'),5'-bisphosphate nucleotidase/ inositol or phosphatidylinositol phosphatase	SAL2	0.73	0.011575	0.141	0.944602	0.301	0.397222
At5g07220	ATBAG3 (ARABIDOPSIS THALIANA BCL-2-ASSOCIATED ATHANOGENE 3); protein binding	ATBAG3	0.729	0.034309	0.012	0.996575	0.059	0.915775
At1g22410	Class-II DAHP synthetase family protein	AT1G22410	0.729	0.0005	0.248	0.603497	0.428	0.049649
At1g69870	nitrate transporter 1.7	NRT1.7	0.728	0.025866	0.3	0.790704	0.038	0.945281
At2g21160	translocon-associated protein subunit alpha	AT2G21160	0.728	0.002571	0.413	0.313605	0.881	0.001148
At5g03290	Isocitrate dehydrogenase [NAD] catalytic subunit 5	IDH-V	0.727	0.009386	0.432	0.429137	0.296	0.38717
At3g26170	CYP71B19; electron carrier/ heme binding / iron ion binding / monooxygenase/ oxygen binding	CYP71B19	0.727	0.003337	0.309	0.596449	0.517	0.055548
At2g24860	DnaJ/Hsp40 cysteine-rich domain-containing protein	AT2G24860	0.727	0.002275	0.264	0.679858	0.324	0.23512
At4g28490	HAE (HAESA); ATP binding / kinase/ protein kinase/ protein serine/threonine kinase	HAE	0.725	0.000143	0.348	0.200105	0.415	0.028227
At4g21580	oxidoreductase, zinc-binding dehydrogenase family protein	AT4G21580	0.724	0.000411	0.1	0.935861	0.478	0.023665
At1g10700	ribose-phosphate pyrophosphokinase 3	PRS3	0.724	0.032604	0.094	0.976784	0.399	0.324394
At2g32800	AP4.3A; ATP binding / protein kinase/ protein serine/threonine kinase/ protein tyrosine kinase	AP4.3A	0.724	0.002037	0.181	0.844847	-0.022	0.953871
At3g61440	CYSC1 (CYSTEINE SYNTHASE C1); L-3-cyanoalanine synthase/ cysteine synthase	CYSC1	0.722	0.000948	0.573	0.047001	0.496	0.031878
At4g38550	phospholipase like protein (PEARLI 4) family	AT4G38550	0.722	0.005643	0.339	0.570725	0.4	0.181517
At3g51800	ATG2; aminopeptidase/ metalloexopeptidase	ATG2	0.721	0.007413	0.655	0.088832	0.635	0.03151
At5g58070	TIL (TEMPERATURE-INDUCED LIPOCALIN); binding / transporter	TIL	0.721	0.000238	0.322	0.289511	0.699	0.000784
At5g46760	JAZ-interacting transcription factor MYC3	AT5G46760	0.719	0.014546	0.223	0.855231	0.232	0.545063
At4g25640	detoxifying efflux carrier 35	DTX35	0.719	0.007787	0.56	0.179008	0.895	0.003
At5g67490	hypothetical protein	AT5G67490	0.718	0.010906	-0.043	0.990143	0.141	0.72327
At3g59020	armadillo/beta-catenin-like repeat-containing protein	AT3G59020	0.718	0.000414	0.344	0.2824	0.492	0.019048
At4g21830	methionine sulfoxide reductase domain-containing protein / SeIR domain-containing protein	ATMSRB7	0.718	0.007467	0.206	0.851197	0.045	0.917987
At3g58640	mitogen activated protein kinase kinase kinase-like protein	AT3G58640	0.717	0.000126	0.314	0.254363	0.536	0.004111
At3g12740	ALIS1 (ALA-INTERACTING SUBUNIT 1); phospholipid transporter	ALIS1	0.717	0.004698	0.166	0.891892	0.629	0.022875
At4g27860	vacuolar iron transporter-like protein	AT4G27860	0.715	0.013338	0.087	0.972969	0.29	0.415808
At1g32460	hypothetical protein	AT1G32460	0.715	0.009026	0.02	0.994364	-0.141	0.713502
At1g30530	UGT78D1 (UDP-GLUCOSYL TRANSFERASE 78D1); UDP-glycosyltransferase/ quercetin 3-O-glucosyltransferase/ transferase, transferring glycosyl groups	UGT78D1	0.715	0.003541	0.458	0.247405	0.838	0.002127
At4g16000	hypothetical protein	AT4G16000	0.714	0.001484	-0.189	0.812182	0.288	0.264038
At5g54490	PBP1 (PINOID-BINDING PROTEIN 1); calcium ion binding / protein binding	PBP1	0.714	0.001387	0.122	0.926958	0.35	0.158868
At5g16450	regulator of ribonuclease-like protein 2	AT5G16450	0.714	0.000247	0.015	0.994028	0.16	0.484234
At1g34030	40S ribosomal protein S18 /// 40S ribosomal protein S18 /// 40S ribosomal protein S18	AT1G34030 /// PFL /// RPS18C	0.714	0.001407	0.318	0.47392	0.713	0.003264
At1g48210	serine/threonine protein kinase	AT1G48210	0.714	0.001229	0.121	0.925546	-0.04	0.909639
At1g53840	ATPME1; pectinesterase	ATPME1	0.713	0.009665	0.184	0.887705	0.147	0.701723
At2g38760	ANNAT3 (ANNEXIN ARABIDOPSIS 3); calcium ion binding / calcium-dependent phospholipid binding	ANNAT3	0.713	0.083339	0.19	0.946555	0.571	0.217203
At3g51890	Clathrin light chain protein	AT3G51890	0.711	0.000246	0.202	0.679858	0.553	0.005242
At4g37430	CYP91A2 (CYTOCHROME P450 MONOOXYGENASE 91A2); electron carrier/ heme binding / iron ion binding / monooxygenase/ oxygen binding	CYP91A2	0.71	0.005836	0.209	0.835761	0.324	0.287531
At4g14430	IBR10 (INDOLE-3-BUTYRIC ACID RESPONSE 10); catalytic/ dodecenoyl-CoA delta-isomerase	IBR10	0.709	0.000156	0.225	0.562102	0.317	0.095774
At5g36880	acetyl-CoA synthetase	ACS	0.706	0.010129	0.459	0.351178	0.486	0.118006
At3g51440	strictosidine synthase family protein	AT3G51440	0.706	0.004069	0.119	0.944602	0.077	0.836329
At4g23010	UDP-galactose transporter-related	UTR2	0.706	0.000667	0.212	0.71913	0.172	0.497243
At4g04830	methionine sulfoxide reductase domain-containing protein / SeIR domain-containing protein	ATMSRB5	0.705	0.081103	0.338	0.812636	0.773	0.075602
At4g38740	ROC1 (ROTAMASE CYP 1); peptidyl-prolyl cis-trans isomerase	ROC1	0.704	0.006768	0.455	0.304098	0.584	0.040784
At5g49570	AtPNG1 (Arabidopsis thaliana peptide-N-glycanase 1); catalytic/ peptide-N4-(N-acetyl-beta-glucosaminyl)asparagine amidase	AtPNG1	0.703	0.00202	0.377	0.33938	0.393	0.118763
At3g47810	MAG1 (MAIGO 1); hydrolase/ protein serine/threonine phosphatase	MAG1	0.703	0.000507	0.175	0.791578	0.568	0.00714
At3g12360	ITN1 (INCREASED TOLERANCE TO NACL); protein binding	ITN1	0.703	0.001104	0.171	0.831783	0.208	0.417658
At1g70690	HWI1 (HOPW1-1-INDUCED GENE1)	HWI1	0.703	2e-05	0.271	0.217737	0.36	0.017511
At1g16670	putative serine/threonine kinase	AT1G16670	0.701	0.002356	0.266	0.653623	0.299	0.262318
At2g34630	geranyl diphosphate synthase, putative / GPPS, putative / dimethylallyltransferase, putative / prenyl transferase, putative	GPS1	0.7	0.000325	0.18	0.762161	0.632	0.002014
At2g01450	ATMPK17; MAP kinase	ATMPK17	0.699	0.014407	0.029	0.991951	-0.004	0.994037
At2g19740	60S ribosomal protein L31-1	AT2G19740	0.697	0.009437	0.545	0.194248	0.587	0.047363
At5g06860	PGIP1 (POLYGALACTURONASE INHIBITING PROTEIN 1); protein binding	PGIP1	0.695	0.000499	0.07	0.963958	0.311	0.148633
At2g40435	hypothetical protein	AT2G40435	0.695	0.00099	-0.014	0.994454	0.227	0.357099
At3g23400	FIBRILLIN 4	FIB4	0.694	7e-05	0.37	0.091375	0.445	0.008341
At1g29150	ATS9 (ARABIDOPSIS NON-ATPASE SUBUNIT 9)	ATS9	0.694	0.006749	0.315	0.61568	0.579	0.039536
At5g65020	ANNAT2 (Annexin Arabidopsis 2); calcium ion binding / calcium-dependent phospholipid binding	ANNAT2	0.692	0.004994	0.106	0.95538	0.262	0.380657
At1g70290	ATTPS8; alpha,alpha-trehalose-phosphate synthase (UDP-forming)/ transferase, transferring glycosyl groups / trehalose-phosphatase	TPS8	0.692	0.024648	0.162	0.935161	-0.558	0.10728
At3g28340	GATL10 (Galacturonosyltransferase-like 10); polygalacturonate 4-alpha-galacturonosyltransferase/ transferase, transferring hexosyl groups	GATL10	0.689	0.00012	0.061	0.963053	-0.223	0.232425
At5g20180	ribosomal protein L36	AT5G20180	0.688	0.000988	0.27	0.551204	0.61	0.006221
At5g67210	hypothetical protein	AT5G67210	0.687	0.014756	0.181	0.897806	0.417	0.202276
At5g63680	pyruvate kinase	AT5G63680	0.687	0.002897	0.079	0.96712	0.323	0.220148
At1g65790	ARK1 (A. THALIANA RECEPTOR KINASE 1); kinase/ protein kinase/ protein serine/threonine kinase/ transmembrane receptor protein kinase	ARK1	0.687	0.000358	0.379	0.168716	0.777	0.000265
At1g06650	2-oxoglutarate-dependent dioxygenase-like protein	AT1G06650	0.686	0.006659	0.18	0.871492	0.405	0.160258
At5g50870	UBC27 (ubiquitin-conjugating enzyme 27); ubiquitin-protein ligase	UBC27	0.685	0.005838	-0.099	0.959625	0.23	0.458442
At3g08640	protein RETICULATA-RELATED 3	AT3G08640	0.685	0.011423	0.426	0.40873	0.762	0.010644
At5g24810	ABC1 family protein	AT5G24810	0.684	0.001383	0.293	0.506029	0.209	0.412946
At1g14000	VIK (VH1-INTERACTING KINASE); ATP binding / protein kinase/ protein serine/threonine/tyrosine kinase	VIK	0.684	0.001398	0.268	0.582061	0.586	0.010658
At1g31910	GHMP kinase family protein	AT1G31910	0.683	0.002938	0.309	0.533727	0.712	0.004613
At4g34135	UGT73B2 (UDP-GLUCOSYLTRANSFERASE 73B2); UDP-glucosyltransferase/ UDP-glycosyltransferase/ flavonol 3-O-glucosyltransferase/ quercetin 7-O-glucosyltransferase	UGT73B2	0.683	8e-05	0.127	0.826369	-0.014	0.956004
At1g01470	LEA14 (LATE EMBRYOGENESIS ABUNDANT 14)	LEA14	0.683	0.01919	-0.32	0.701106	0.183	0.64244
At1g78080	RAP2.4 (related to AP2 4); DNA binding / transcription factor	RAP2.4	0.683	0.049815	0.351	0.745492	0.568	0.146988
At4g09460	ATMYB6; DNA binding / transcription factor	ATMYB6	0.682	0.000529	0.243	0.572106	0.478	0.019322
At3g26330	CYP71B37; electron carrier/ heme binding / iron ion binding / monooxygenase/ oxygen binding	CYP71B37	0.682	0.036029	0.241	0.859376	0.504	0.17651
At1g54040	ESP (EPITHIOSPECIFIER PROTEIN); enzyme regulator	ESP	0.682	0.001547	0.324	0.429195	0.757	0.001508
At3g47250	hypothetical protein	AT3G47250	0.681	0.002037	0.097	0.95165	0.658	0.00596
At2g03680	SPR1 (SPIRAL1)	SPR1	0.681	0.007224	0.233	0.790297	0.595	0.032311
At5g12890	UDP-glycosyltransferase 92A1	AT5G12890	0.68	0.000487	0.259	0.506029	0.402	0.047139
At3g46510	PUB13 (PLANT U-BOX 13); ubiquitin-protein ligase	PUB13	0.678	0.000211	0.054	0.970145	0.45	0.014499
At1g14360	UTR3 (UDP-GALACTOSE TRANSPORTER 3); pyrimidine nucleotide sugar transmembrane transporter	UTR3	0.678	1.4e-05	0.345	0.050996	0.356	0.011609
At4g29130	HXK1 (HEXOKINASE 1); ATP binding / fructokinase/ glucokinase/ hexokinase	HXK1	0.677	0.002725	0.434	0.221761	0.526	0.030877
At4g15800	RALFL33 (ralf-like 33); signal transducer	RALFL33	0.676	0.016456	-0.097	0.967921	-1.087	0.000836
At2g20820	hypothetical protein	AT2G20820	0.676	0.0234	0.387	0.575334	0.64	0.051831
At3g59760	OASC (O-ACETYLSERINE (THIOL) LYASE ISOFORM C); ATP binding / cysteine synthase	OASC	0.674	0.0209	0.224	0.851799	0.565	0.081991
At3g23570	alpha/beta-Hydrolases superfamily protein	AT3G23570	0.674	0.002918	0.316	0.502495	0.521	0.03385
At3g63420	AGG1 (Arabidopsis Ggamma-subunit 1); GTP binding	AGG1	0.672	0.000885	0.208	0.71913	0.464	0.029492
At3g53020	STV1 (SHORT VALVE1); structural constituent of ribosome	STV1	0.67	0.015478	0.465	0.348649	0.616	0.044015
At3g20770	EIN3 (ETHYLENE-INSENSITIVE3); transcription factor	EIN3	0.668	0.000786	0.148	0.848657	0.376	0.075602
At3g60440	phosphoglycerate mutase family protein	AT3G60440	0.667	0.002558	0.43	0.21465	0.489	0.041346
At4g23270	cysteine-rich receptor-like protein kinase 19	CRK19	0.667	0.002663	0.314	0.487042	0.373	0.132852
At2g19540	transducin family protein / WD-40 repeat family protein	AT2G19540	0.667	0.000928	0.413	0.162456	0.397	0.063365
At3g61890	ATHB-12 (ARABIDOPSIS THALIANA HOMEOBOX 12); transcription activator/ transcription factor	ATHB-12	0.666	0.008137	0.242	0.774006	0.565	0.04144
At4g23850	long chain acyl-CoA synthetase 4	LACS4	0.666	0.005808	0.243	0.751948	0.214	0.4848
At2g17200	ubiquitin family protein /// ubiquitin receptor protein DSK2B	AT2G17190 /// DSK2	0.666	0.000134	0.208	0.561396	0.424	0.014045
At4g36040	chaperone protein dnaJ 11	AT4G36040	0.665	0.038839	0.898	0.039822	1.529	9e-05
At3g26510	PB1_UP2 domain-containing protein	AT3G26510	0.664	0.009386	0.593	0.113504	0.986	0.000811
At1g06870	putative thylakoidal processing peptidase 2 /// thylakoid processing peptide	AT1G06870 /// TPP	0.664	0.004141	-0.027	0.991951	0.204	0.483371
At2g46680	ATHB-7 (ARABIDOPSIS THALIANA HOMEOBOX 7); transcription activator/ transcription factor	ATHB-7	0.664	0.000207	0.021	0.991951	0.153	0.456235
At2g46280	TRIP-1 (TGF-BETA RECEPTOR INTERACTING PROTEIN 1); nucleotide binding / protein binding	TRIP-1	0.664	0.002346	0.383	0.289131	0.551	0.019064
At1g19210	ethylene-responsive transcription factor ERF017	AT1G19210	0.663	0.000284	0.061	0.965383	-0.262	0.180071
At1g23440	peptidase C15, pyroglutamyl peptidase I-like protein	AT1G23440	0.663	0.000405	0.276	0.410383	0.481	0.012791
At5g13030	hypothetical protein	AT5G13030	0.662	0.0122	0.256	0.771454	0.322	0.306859
At3g48000	ALDH2B4 (ALDEHYDE DEHYDROGENASE 2B4); 3-chloroallyl aldehyde dehydrogenase/ ATP binding / aldehyde dehydrogenase (NAD)	ALDH2B4	0.661	0.007474	0.104	0.956748	0.515	0.058845
At4g00700	C2 calcium/lipid-binding plant phosphoribosyltransferase family protein	AT4G00700	0.66	7.1e-05	0.053	0.96407	0.146	0.417644
At1g30580	GTP-binding protein	AT1G30580	0.66	0.08291	0.231	0.903946	0.473	0.279378
At5g20160	ribosomal protein L7Ae/L30e/S12e/Gadd45 family protein	AT5G20160	0.659	0.003345	0.519	0.109408	0.627	0.010267
At5g59850	40S ribosomal protein S15a-1 /// 40S ribosomal protein S15a-1	AT5G59850 /// RPS15A	0.659	0.003958	0.564	0.080596	0.782	0.002146
At3g22890	APS1 (ATP SULFURYLASE 1); sulfate adenylyltransferase (ATP)	APS1	0.658	0.013823	0.457	0.331397	0.415	0.178489
At1g30260	hypothetical protein	AT1G30260	0.656	0.000116	0.416	0.046718	1.091	1e-06
At4g31180	Asx tRNA synthetase (AspRS/AsnRS) class II core domain-contating protein	AT4G31180	0.656	0.004687	0.353	0.433307	0.465	0.06843
At5g57710	protein SUPPRESSOR OF MAX2 1	AT5G57710	0.655	0.024761	0.349	0.636842	0.377	0.274405
At1g03210	Phenazine biosynthesis PhzC/PhzF protein	AT1G03210	0.654	0.000265	0.229	0.523581	0.462	0.011375
At1g45000	AAA-type ATPase family protein	AT1G45000	0.652	0.005083	0.258	0.690106	0.454	0.077415
At2g41180	VQ motif-containing protein	AT2G41180	0.65	0.002173	0.273	0.568092	0.574	0.012043
At3g04000	aldehyde reductase	AT3G04000	0.649	0.000809	0.134	0.871492	0.227	0.306821
At3g49010	ATBBC1 (ARABIDOPSIS THALIANA BREAST BASIC CONSERVED 1); structural constituent of ribosome	ATBBC1	0.648	0.038031	0.734	0.103964	0.813	0.017199
At2g25250	hypothetical protein	AT2G25250	0.648	0.008429	-0.021	0.993555	-0.225	0.467693
At3g14100	RNA recognition motif-containing protein	AT3G14100	0.647	0.008148	0.02	0.99412	0.353	0.21193
At1g19680	RING-finger domain-containing protein	AT1G19680	0.647	0.005245	0.23	0.757851	0.218	0.447472
At2g37620	ACT1 (ACTIN 1); structural constituent of cytoskeleton	ACT1	0.646	0.006382	0.164	0.877624	0.593	0.021934
At5g53330	ubiquitin-associated/translation elongation factor EF1B protein	AT5G53330	0.645	5.9e-05	0.18	0.583066	0.231	0.145916
At4g21105	cytochrome-c oxidase/ electron carrier	AT4G21105	0.645	0.009625	0.255	0.744242	0.665	0.015291
At1g64610	WD40 domain-containing protein	AT1G64610	0.645	0.002689	0.042	0.985315	0.164	0.550889
At5g15870	glycosyl hydrolase family 81 protein	AT5G15870	0.644	0.000452	0.151	0.807724	0.162	0.454116
At4g19640	ARA7; GTP binding	ARA7	0.644	0.027852	0.189	0.895945	0.422	0.213169
At4g10040	CYTC-2 (cytochrome c-2); electron carrier/ heme binding / iron ion binding	CYTC-2	0.644	0.024817	0.187	0.893503	0.308	0.377744
At1g74430	MYB95 (myb domain protein 95); DNA binding / transcription factor	MYB95	0.644	0.002165	0.234	0.675566	0.004	0.991592
At2g24360	putative serine/threonine/tyrosine kinase	AT2G24360	0.644	0.00072	0.258	0.497591	0.725	0.000585
At4g29740	CKX4 (CYTOKININ OXIDASE 4); amine oxidase/ cytokinin dehydrogenase	CKX4	0.643	0.003456	-0.026	0.991951	0.09	0.777646
At1g01720	ATAF1; transcription activator/ transcription factor	ATAF1	0.643	0.001078	0.119	0.903946	0.321	0.138416
At1g15950	CCR1 (CINNAMOYL COA REDUCTASE 1); cinnamoyl-CoA reductase	CCR1	0.643	0.001253	0.456	0.104681	0.779	0.000542
At5g03160	ATP58IPK (ARABIDOPSIS HOMOLOG OF MAMALLIAN P58IPK); binding / heat shock protein binding	ATP58IPK	0.642	0.000352	0.148	0.806031	0.368	0.046762
At4g31985	60S ribosomal protein L39-1 /// 60S ribosomal protein L39-1	AT2G25210 /// AT4G31985	0.642	0.05664	0.555	0.347581	0.833	0.021849
At2g43510	ATTI1; serine-type endopeptidase inhibitor	ATTI1	0.642	0.000315	0.13	0.845619	0.512	0.005328
At2g46620	P-loop containing nucleoside triphosphate hydrolases superfamily protein	AT2G46620	0.642	0.016345	0.024	0.993324	-0.077	0.851726
At5g63790	ANAC102 (ARABIDOPSIS NAC DOMAIN CONTAINING PROTEIN 102); transcription factor	ANAC102	0.641	0.004121	0.383	0.316979	0.49	0.044253
At4g28270	E3 ubiquitin-protein ligase RMA2	RMA2	0.641	0.035224	0.705	0.11212	1.278	0.000331
At3g02360	6-phosphogluconate dehydrogenase, decarboxylating 3	AT3G02360	0.641	0.024817	0.161	0.925139	0.322	0.351175
At2g20530	ATPHB6 (PROHIBITIN 6)	ATPHB6	0.641	0.025023	0.399	0.516236	0.693	0.027114
At4g35230	BSK1 (BR-SIGNALING KINASE 1); ATP binding / binding / kinase/ protein kinase/ protein tyrosine kinase	BSK1	0.64	0.002403	-0.014	0.994454	0.201	0.435017
At3g10090	40S ribosomal protein S28-1 /// 40S ribosomal protein S28-1	AT3G10090 /// AT5G03850	0.639	0.004028	0.29	0.56602	0.477	0.049446
At1g21900	p24 subfamily delta 5	AT1G21900	0.639	1.7e-05	0.143	0.663006	0.497	0.000524
At4g08850	probable LRR receptor-like serine/threonine-protein kinase	AT4G08850	0.638	0.005507	0.39	0.331583	0.495	0.049649
At1g68840	RAV2 (REGULATOR OF THE ATPASE OF THE VACUOLAR MEMBRANE); DNA binding / transcription factor/ transcription repressor	RAV2	0.637	0.022926	0.429	0.433307	0.184	0.624421
At1g53540	HSP20-like chaperone	AT1G53540	0.637	0.00232	0.176	0.814758	0.564	0.012291
At2g40360	transducin/WD-40 repeat-containing protein	AT2G40360	0.636	0.001198	0.354	0.259698	0.49	0.019048
At4g14420	HR-like lesion-inducing protein-like protein	AT4G14420	0.635	0.000222	0.153	0.771454	0.086	0.691922
At5g23850	hypothetical protein	AT5G23850	0.635	0.00239	0.257	0.603893	0.029	0.930673
At5g44060	hypothetical protein	AT5G44060	0.634	0.000595	0.132	0.856321	0.029	0.918569
At1g33140	PGY2 (PIGGYBACK2); structural constituent of ribosome	PGY2	0.634	0.005976	0.409	0.295512	0.613	0.015291
At5g11070	hypothetical protein	AT5G11070	0.633	0.100049	0.041	0.991951	-0.758	0.064356
At5g07860	HXXXD-type acyl-transferase family protein	AT5G07860	0.633	0.074782	0.381	0.698824	0.357	0.401102
At4g34630	hypothetical protein	AT4G34630	0.633	0.000779	0.648	0.007707	1.113	5e-06
At1g63840	RING/U-box domain-containing protein	AT1G63840	0.633	0.000296	0.018	0.991951	0.237	0.207593
At5g11970	hypothetical protein	AT5G11970	0.632	0.002977	0.068	0.970145	0.032	0.925695
At4g39520	developmentally regulated G-protein	AT4G39520	0.632	0.000315	0.168	0.743025	0.645	0.000648
At3g09830	protein kinase family protein	AT3G09830	0.632	0.001575	0.213	0.706461	0.262	0.25187
At1g68570	putative nitrite transporter	AT1G68570	0.631	0.003963	0.432	0.207693	1.032	9.4e-05
At1g09430	ACLA-3; ATP citrate synthase	ACLA-3	0.631	0.002722	0.244	0.649813	0.621	0.006685
At1g24100	UGT74B1 (UDP-glucosyl transferase 74B1); UDP-glycosyltransferase/ thiohydroximate beta-D-glucosyltransferase/ transferase, transferring glycosyl groups	UGT74B1	0.631	0.014401	0.543	0.170374	0.531	0.06313
At1g63010	Major Facilitator Superfamily with SPX domain-containing protein	AT1G63010	0.63	0.01222	0.166	0.891892	0.404	0.161602
At3g14840	leucine-rich repeat transmembrane protein kinase	AT3G14840	0.629	0.069102	0.696	0.184792	1.005	0.00714
At3g28180	ATCSLC04 (CELLULOSE-SYNTHASE LIKE C4); cellulose synthase/ transferase, transferring glycosyl groups	ATCSLC04	0.629	0.013345	0.074	0.976061	-0.73	0.009445
At2g05520	GRP-3 (GLYCINE-RICH PROTEIN 3)	GRP-3	0.626	0.001686	0.613	0.018758	0.427	0.046464
At1g26880	60S ribosomal protein L34-1	AT1G26880	0.625	0.002153	0.409	0.185868	0.92	0.000132
At5g49480	ATCP1 (Ca2+-binding protein 1); calcium ion binding	ATCP1	0.623	0.02525	0.338	0.626404	0.793	0.009826
At5g09590	MTHSC70-2 (MITOCHONDRIAL HSP70 2); ATP binding	MTHSC70-2	0.623	0.005073	0.21	0.778729	0.685	0.005213
At3g52470	late embryogenesis abundant hydroxyproline-rich glycoprotein	AT3G52470	0.622	0.022334	0.089	0.969884	0.307	0.352473
At2g44860	large subunit ribosomal protein L24e	AT2G44860	0.622	0.003007	0.194	0.785001	0.442	0.053051
At5g67250	SKIP2 (SKP1/ASK1 INTERACTING PROTEIN 2); ubiquitin-protein ligase	SKIP2	0.621	0.002148	0.234	0.647843	0.113	0.678169
At5g48180	NSP5 (NITRILE SPECIFIER PROTEIN 5)	NSP5	0.621	0.012049	0.218	0.805212	0.361	0.207097
At3g57020	calcium-dependent phosphotriesterase superfamily protein	AT3G57020	0.621	0.035442	0.57	0.228175	0.745	0.020931
At1g20050	HYD1 (HYDRA1); C-8 sterol isomerase	HYD1	0.621	0.000244	0.193	0.613185	0.394	0.021134
At4g26850	VTC2 (vitamin c defective 2); GDP-D-glucose phosphorylase/ GDP-galactose:glucose-1-phosphate guanyltransferase/ GDP-galactose:mannose-1-phosphate guanyltransferase/ GDP-galactose:myoinositol-1-phosphate guanyltransferase/ galactose-1-phosphate guanylyltra	VTC2	0.62	0.010443	0.978	0.0027	1.377	1.4e-05
At1g74920	ALDH10A8; 3-chloroallyl aldehyde dehydrogenase/ oxidoreductase	ALDH10A8	0.62	0.00049	0.253	0.450342	0.491	0.008079
At5g14760	AO (L-ASPARTATE OXIDASE); L-aspartate oxidase/ electron carrier/ oxidoreductase	AO	0.619	0.105218	1.093	0.027671	1.093	0.007114
At1g33970	AIG1 domain-containing protein	AT1G33970	0.619	0.000753	0.195	0.692613	0.102	0.673233
At5g07340	calnexin2	AT5G07340	0.618	6.6e-05	0.21	0.42477	0.292	0.050253
At2g33630	NAD(P)-binding Rossmann-fold superfamily protein	AT2G33630	0.618	0.010658	0.093	0.962917	0.249	0.403466
At2g43520	ATTI2; serine-type endopeptidase inhibitor	ATTI2	0.618	0.001484	0.36	0.242511	0.282	0.198626
At5g45410	hypothetical protein	AT5G45410	0.617	0.023017	0.093	0.968045	0.463	0.133723
At3g51330	aspartyl protease family protein	AT3G51330	0.617	5.6e-05	0.335	0.075233	0.338	0.020662
At4g21800	QQT2 (quatre-quart2); ATP binding / nucleotide binding	QQT2	0.616	0.000566	0.221	0.57226	0.638	0.001026
At4g19390	hypothetical protein	AT4G19390	0.616	0.005906	0.043	0.986453	0.259	0.334579
mitochondria.1	hypothetical protein /// ATP synthase subunit C family protein /// ATPase subunit 9	ArthMp004 /// AT2G07671 /// atp9	0.616	0.02084	0.275	0.74295	0.555	0.059414
At5g25540	CID6 (CTC-Interacting Domain 6); protein binding	CID6	0.615	0.008353	0.134	0.923372	0.449	0.083416
At5g37480	hypothetical protein	AT5G37480	0.615	0.000733	0.272	0.411234	0.288	0.146667
At4g04020	FIB (FIBRILLIN); structural molecule	FIB	0.615	0.018759	0.285	0.709532	0.896	0.002312
At1g20100	hypothetical protein	AT1G20100	0.615	6.3e-05	0.194	0.483992	0.054	0.782935
At2g23320	WRKY15; calmodulin binding / transcription factor	WRKY15	0.614	0.001286	0.14	0.856292	-0.196	0.387309
At5g42750	BKI1 (BRI1 kinase inhibitor 1); protein heterodimerization	BKI1	0.614	0.000149	0.302	0.184792	0.577	0.000665
At3g60770	40S ribosomal protein S13-1	AT3G60770	0.614	0.009623	0.514	0.153349	0.647	0.013055
At1g53850	PAE1; endopeptidase/ peptidase/ threonine-type endopeptidase	PAE1	0.614	0.011252	0.208	0.814758	0.233	0.441103
At1g78920	AVP2 (ARABIDOPSIS VACUOLAR H+-PYROPHOSPHATASE 2); hydrogen-translocating pyrophosphatase	AVP2	0.614	0.001062	0.243	0.550964	0.422	0.034064
At3g12290	amino acid dehydrogenase family protein	AT3G12290	0.613	0.001133	0.13	0.871585	0.392	0.050793
At1g17080	ribosomal protein L18ae family protein	AT1G17080	0.613	0.003365	0.247	0.635907	0.326	0.169207
At5g14520	pescadillo-related protein	AT5G14520	0.611	0.013937	0.488	0.220016	0.451	0.107724
At3g55130	ATWBC19 (White-Brown Complex homolog 19); ATPase, coupled to transmembrane movement of substances	ATWBC19	0.611	0.001148	0.312	0.326218	0.666	0.001313
At1g67070	DIN9 (DARK INDUCIBLE 9); mannose-6-phosphate isomerase	DIN9	0.61	0.001057	0.234	0.574925	0.444	0.024458
At3g14067	Subtilase family protein	AT3G14067	0.61	0.034963	0.017	0.995257	0.452	0.172393
At2g39980	HXXXD-type acyl-transferase-like protein	AT2G39980	0.61	0.012139	0.752	0.022166	0.554	0.038663
At4g00430	PIP1;4 (PLASMA MEMBRANE INTRINSIC PROTEIN 1;4); water channel	PIP1;4	0.609	0.102992	0.268	0.858647	0.105	0.850137
At1g27770	ACA1 (AUTO-INHIBITED CA2+-ATPASE 1); calcium channel/ calcium-transporting ATPase/ calmodulin binding	ACA1	0.609	0.007546	0.186	0.834833	-0.273	0.316912
At2g22200	ethylene-responsive transcription factor ERF056	AT2G22200	0.609	0.099308	0.425	0.638129	0.481	0.248875
At3g15730	PLDALPHA1 (PHOSPHOLIPASE D ALPHA 1); phospholipase D	PLDALPHA1	0.608	0.007983	-0.095	0.95701	0.207	0.476315
At1g29250	Alba DNA/RNA-binding protein	AT1G29250	0.608	0.005044	0.366	0.335812	0.589	0.012839
At5g62130	Per1-like family protein	AT5G62130	0.607	0.002407	0.131	0.887705	0.165	0.511383
At3g02150	PTF1 (PLASTID TRANSCRIPTION FACTOR 1); transcription factor	PTF1	0.607	0.010156	0.033	0.991951	0.158	0.616347
At1g05570	CALS1 (CALLOSE SYNTHASE 1); 1,3-beta-glucan synthase/ transferase, transferring glycosyl groups	CALS1	0.607	0.000151	0.398	0.046039	0.64	0.000208
At1g18720	hypothetical protein	AT1G18720	0.606	0.036329	0.291	0.75033	0.224	0.549109
At3g63460	transport protein SEC31	AT3G63460	0.605	0.040783	0.06	0.985315	0.387	0.262346
At1g41880	60S ribosomal protein L35a-2 /// 60S ribosomal protein L35a-4	AT1G41880 /// AT3G55750	0.605	0.015331	0.667	0.054539	0.697	0.011333
At5g16340	AAE5 (ACYL ACTIVATING ENZYME 5); catalytic	AAE5	0.604	0.005364	0.341	0.404827	0.348	0.158868
At3g44320	NIT3 (NITRILASE 3); indole-3-acetonitrile nitrilase/ indole-3-acetonitrile nitrile hydratase/ nitrilase	NIT3	0.604	0.005083	0.202	0.782608	0.099	0.750505
At1g31130	hypothetical protein	AT1G31130	0.604	0.0122	0.233	0.771521	0.223	0.462436
At3g27540	beta-1,4-N-acetylglucosaminyltransferase family protein	AT3G27540	0.603	0.00015	0.039	0.977494	0.211	0.204446
At1g67970	AT-HSFA8; DNA binding / transcription factor	HSFA8	0.603	8.4e-05	0.231	0.331583	0.205	0.189826
At5g47730	Sec14p-like phosphatidylinositol transfer family protein	AT5G47730	0.602	0.000399	0.123	0.8512	0.414	0.018121
At1g18500	MAML-4 (METHYLTHIOALKYLMALATE SYNTHASE-LIKE 4); 2-isopropylmalate synthase	MAML-4	0.602	0.070363	0.048	0.990473	0.146	0.757443
At3g60820	PBF1; peptidase/ threonine-type endopeptidase	PBF1	0.601	0.003541	0.111	0.930422	0.358	0.120935
At3g23990	HSP60 (HEAT SHOCK PROTEIN 60); ATP binding	HSP60	0.601	0.000336	0.423	0.049774	0.418	0.015053
At1g65430	putative E3 ubiquitin-protein ligase ARI8	ARI8	0.601	0.031716	0.036	0.991951	0.451	0.158468
At2g44120	60S ribosomal protein L7-3	AT2G44120	0.601	0.003939	0.375	0.276309	0.692	0.002738
At4g17500	ATERF-1 (ETHYLENE RESPONSIVE ELEMENT BINDING FACTOR 1); DNA binding / transcription activator/ transcription factor	ATERF-1	0.6	0.002173	0.295	0.43202	0.022	0.945093
At1g25550	nitrate-inducible, GARP-type transcriptional repressor 1-like protein	AT1G25550	0.6	0.016683	0.472	0.251593	-0.585	0.034361
At1g58360	AAP1 (AMINO ACID PERMEASE 1); amino acid transmembrane transporter/ neutral amino acid transmembrane transporter	AAP1	0.6	0.017626	-0.044	0.988447	0.474	0.094843
At1g79690	atnudt3 (Arabidopsis thaliana Nudix hydrolase homolog 3); hydrolase	atnudt3	0.6	0.002711	0.182	0.788853	0.222	0.350983
At5g56260	ribonuclease E inhibitor RraA/Dimethylmenaquinone methyltransferase	AT5G56260	0.599	0.012965	0.17	0.875504	0.688	0.009826
At5g18130	hypothetical protein	AT5G18130	0.599	0.005297	0.025	0.991951	0.042	0.904586
At5g44810	Nucleotide-diphospho-sugar transferase family protein	AT5G44820	0.599	0.00039	0.221	0.511061	0.342	0.050051
At1g78620	uncharacterized transmembrane protein	AT1G78620	0.599	7.4e-05	0.197	0.467427	0.618	0.000123
At1g09080	BIP3; ATP binding	BIP3	0.599	0.000173	-0.057	0.962579	0.155	0.384101
At5g56980	hypothetical protein	AT5G56980	0.598	0.000495	0.034	0.985315	0.155	0.443945
At4g35310	CPK5 (calmodulin-domain protein kinase 5); ATP binding / calcium ion binding / calmodulin-dependent protein kinase/ kinase/ protein kinase/ protein serine/threonine kinase	CPK5	0.598	0.054304	0.274	0.798851	0.051	0.917987
At4g19670	RING/U-box domain-containing protein	AT4G19670	0.598	0.034805	0.342	0.6278	0.324	0.339337
At5g50915	transcription factor bHLH137	AT5G50915	0.597	0.012697	-0.242	0.752555	-0.478	0.072679
At4g27570	UDP-glycosyltransferase 79B2 /// UDP-glycosyltransferase 79B3	AT4G27560 /// AT4G27570	0.596	0.002947	0.163	0.828852	0.33	0.142209
At5g61530	uncharacterized Rho GTPase-activating protein	AT5G61530	0.595	0.005643	0.15	0.876664	0.317	0.201211
At1g66400	calmodulin like 23	CML23	0.595	0.000776	0.176	0.739479	0.249	0.204788
At3g53230	cell division control protein 48-B	AT3G53230	0.594	0.004318	0.098	0.946555	0.255	0.300734
At4g14716	acireductone dioxygenase [iron(II)-requiring]/ metal ion binding	ATARD2	0.593	0.018436	0.243	0.771537	0.621	0.02466
At4g02420	L-type lectin-domain containing receptor kinase IV.4	AT4G02420	0.593	0.013027	0.375	0.409144	1.062	0.000196
At3g03560	hypothetical protein /// copper transporter 1	AT3G03560 /// COPT1	0.593	0.000157	0.118	0.828559	0.383	0.014375
At5g10750	hypothetical protein	AT5G10750	0.592	0.003523	0.141	0.876168	0.075	0.801328
At1g27450	APT1 (ADENINE PHOSPHORIBOSYL TRANSFERASE 1); adenine phosphoribosyltransferase	APT1	0.592	0.001299	0.035	0.985328	0.499	0.011163
At4g21150	HAP6 (HAPLESS 6); dolichyl-diphosphooligosaccharide-protein glycotransferase	HAP6	0.591	0.00016	0.135	0.778378	0.437	0.005542
At1g79380	ubiquitin ligase	AT1G79380	0.591	0.009002	0.082	0.96435	0.268	0.324394
At5g11500	hypothetical protein	AT5G11500	0.59	0.007225	0.248	0.67668	0.663	0.006195
At5g10810	ATER	ER	0.59	0.006186	0.257	0.636136	0.611	0.009942
At3g56150	EIF3C (EUKARYOTIC TRANSLATION INITIATION FACTOR 3C); translation initiation factor	EIF3C	0.59	0.00133	0.266	0.459563	0.705	0.000641
At4g35260	IDH1 (ISOCITRATE DEHYDROGENASE 1); isocitrate dehydrogenase (NAD+)/ oxidoreductase, acting on the CH-OH group of donors, NAD or NADP as acceptor	IDH1	0.59	0.014878	0.135	0.927411	0.296	0.306708
At3g13460	ECT2; protein binding	ECT2	0.589	0.029267	0.381	0.502495	0.475	0.118929
At1g72510	hypothetical protein /// hypothetical protein	AT1G72510 /// AT2G09970	0.589	0.014018	0.121	0.942348	0.045	0.90844
At1g64140	hypothetical protein /// conserved peptide upstream open reading frame 23	AT1G64140 /// CPuORF23	0.589	0.000581	0.244	0.454321	0.71	0.000233
At2g17420	NTRA (NADPH-DEPENDENT THIOREDOXIN REDUCTASE A); thioredoxin-disulfide reductase	NTRA	0.589	0.011409	0.169	0.869318	0.214	0.4655
At5g51190	ethylene-responsive transcription factor ERF105	AT5G51190	0.588	0.068263	0.109	0.967921	0.255	0.532679
At2g17220	putative serine/threonine-specific protein kinase kin3	AT2G17220	0.588	4.6e-05	0.03	0.98261	0.32	0.019322
At3g60690	SAUR-like auxin-responsive protein	AT3G60690	0.587	0.001756	0.17	0.787685	0.578	0.004519
At2g01720	ribophorin I	AT2G01720	0.587	0.002837	0.195	0.751446	0.505	0.017511
At5g53450	ORG1 (OBP3-responsive gene 1); ATP binding / kinase/ protein kinase	ORG1	0.586	0.053241	0.579	0.228585	0.304	0.409322
At5g06360	ribosomal protein S8e family protein	AT5G06360	0.586	0.002967	0.257	0.562102	0.738	0.000936
At4g15470	Bax inhibitor-1 like protein	AT4G15470	0.585	0.007086	0.026	0.991951	0.164	0.562178
At3g19970	hypothetical protein	AT3G19970	0.585	0.006257	0.014	0.994813	-0.061	0.853817
At2g25210	60S ribosomal protein L39-1 /// 60S ribosomal protein L39-1	AT2G25210 /// AT4G31985	0.585	0.119957	0.553	0.430282	0.576	0.160563
At1g28380	NSL1 (necrotic spotted lesions 1)	NSL1	0.584	0.015173	0.029	0.991951	0.031	0.939107
At2g17790	VPS35A (VPS35 HOMOLOG A)	VPS35A	0.584	0.002662	0.131	0.881603	0.39	0.064999
At4g31170	protein kinase family protein	AT4G31170	0.582	0.004533	0.245	0.633355	0.314	0.180071
At1g29340	PUB17 (PLANT U-BOX 17); ubiquitin-protein ligase	PUB17	0.582	0.003755	0.215	0.714622	-0.064	0.833085
At2g26170	CYP711A1; electron carrier/ heme binding / iron ion binding / monooxygenase/ oxygen binding	CYP711A1	0.582	0.003501	0.16	0.835949	0.494	0.022053
At3g27890	NQR (NADPH:QUINONE OXIDOREDUCTASE); FMN reductase	NQR	0.581	0.000418	0.186	0.635062	0.555	0.001559
At5g66760	SDH1-1; ATP binding / succinate dehydrogenase	SDH1-1	0.579	0.007916	-0.025	0.991951	0.152	0.599121
At4g11850	PLDGAMMA1; phospholipase D	PLDGAMMA1	0.579	0.007441	0.329	0.438613	0.203	0.453058
At5g65380	MATE efflux family protein	AT5G65380	0.578	0.001023	0.037	0.984876	0.354	0.059007
At3g21220	ATMKK5 (ARABIDOPSIS THALIANA MITOGEN-ACTIVATED PROTEIN KINASE KINASE 5); MAP kinase kinase/ kinase	MKK5	0.578	0.00028	0.143	0.769648	0.222	0.191453
At3g55280	RPL23AB (RIBOSOMAL PROTEIN L23AB); RNA binding / nucleotide binding / structural constituent of ribosome	RPL23AB	0.577	0.001979	0.395	0.15329	0.633	0.002055
At3g05530	RPT5A (REGULATORY PARTICLE TRIPLE-A ATPASE 5A); ATPase/ calmodulin binding	RPT5A	0.577	0.029244	0.147	0.92749	0.473	0.112213
At1g67430	60S ribosomal protein L17-2	AT1G67430	0.576	0.01865	0.517	0.168716	0.703	0.009368
At5g27850	60S ribosomal protein L18-3	AT5G27850	0.575	0.015734	0.472	0.214992	0.725	0.006132
At5g58220	TTL (Transthyretin-Like protein); steroid binding	TTL	0.575	0.030383	0.315	0.641888	0.297	0.355485
At5g38830	cysteinyl-tRNA synthetase	AT5G38830	0.575	0.000355	0.144	0.774401	0.561	0.001113
At2g04900	hypothetical protein	AT2G04900	0.575	0.000205	0.336	0.103518	0.566	0.000586
At3g53110	LOS4 (LOW EXPRESSION OF OSMOTICALLY RESPONSIVE GENES 4); ATP-dependent helicase/ RNA helicase/ RNA-dependent ATPase	LOS4	0.574	0.020192	0.167	0.885789	0.318	0.278226
At5g18470	curculin-like (mannose-binding) lectin family protein	AT5G18470	0.572	0.000266	-0.179	0.614174	-0.036	0.877232
At3g12830	SAUR-like auxin-responsive protein	AT3G12830	0.572	0.001228	-0.107	0.903946	0.045	0.866481
At1g70160	hypothetical protein	AT1G70160	0.572	0.003234	0.225	0.65385	0.302	0.171375
At4g17670	hypothetical protein	AT4G17670	0.571	0.002214	-0.133	0.867401	0.04	0.890077
At4g04500	cysteine-rich receptor-like protein kinase 37	CRK37	0.571	0.000229	0.1	0.874117	-0.157	0.366436
At1g21270	WAK2; ATP binding / calcium ion binding / protein kinase/ protein serine/threonine kinase	WAK2	0.571	0.000125	0.137	0.746712	0.487	0.001373
At4g13180	Rossmann-fold NAD(P)-binding domain-containing protein	AT4G13180	0.57	0.004687	0.224	0.685787	0.412	0.062659
At1g66410	CAM4 (calmodulin 4); calcium ion binding / signal transducer	CAM4	0.57	0.020959	-0.026	0.991951	0.109	0.762806
At1g61780	postsynaptic-related protein	AT1G61780	0.567	0.019732	0.086	0.966877	0.175	0.585644
At2g40765	hypothetical protein	AT2G40765	0.567	0.022092	0.26	0.731919	0.272	0.367362
At3g49780	ATPSK4 (PHYTOSULFOKINE 4 PRECURSOR); growth factor	ATPSK4	0.566	0.004119	0.059	0.972642	0.252	0.275345
At4g11300	hypothetical protein	AT4G11300	0.566	0.003807	0.293	0.4471	0.034	0.914506
At1g01650	signal peptide peptidase-like 4	SPPL4	0.566	0.000813	0.195	0.634908	0.134	0.521889
At4g21090	ferredoxin 2	MFDX2	0.565	0.007206	0.245	0.656181	0.045	0.895259
At3g02560	40S ribosomal protein S7-2	AT3G02560	0.565	0.034961	0.293	0.701106	0.418	0.173546
At2g20420	Succinyl-CoA ligase [GDP-forming] subunit beta	AT2G20420	0.565	0.010657	0.279	0.596449	0.409	0.099429
At5g26340	MSS1; carbohydrate transmembrane transporter/ hexose:hydrogen symporter/ high-affinity hydrogen:glucose symporter/ sugar:hydrogen symporter	MSS1	0.564	0.000506	0.136	0.800541	0.204	0.257204
At3g57240	BG3 (BETA-1,3-GLUCANASE 3); cellulase/ hydrolase, hydrolyzing O-glycosyl compounds	BG3	0.564	7.4e-05	0.237	0.244701	0.147	0.328435
At1g14370	APK2A (PROTEIN KINASE 2A); ATP binding / kinase/ protein kinase/ protein serine/threonine kinase	APK2A	0.564	0.000807	-0.01	0.994813	-0.012	0.965053
At1g09690	60S ribosomal protein L21-1 /// 60S ribosomal protein L21-1	AT1G09590 /// AT1G09690	0.564	0.063683	0.499	0.346147	0.791	0.015543
At2g23420	NAPRT2 (NICOTINATE PHOSPHORIBOSYLTRANSFERASE 2); nicotinate phosphoribosyltransferase	NAPRT2	0.564	0.008006	0.408	0.235336	0.682	0.003919
At3g22060	Receptor-like protein kinase-related family protein	AT3G22060	0.563	0.00283	0.471	0.073847	0.71	0.000865
At3g25585	AAPT2 (AMINOALCOHOLPHOSPHOTRANSFERASE); phosphatidyltransferase/ phosphotransferase, for other substituted phosphate groups	AAPT2	0.563	0.06857	0.383	0.593588	0.634	0.057458
At1g79920	HSP91; ATP binding	HSP91	0.563	0.006838	0.628	0.025351	0.58	0.010996
At2g14740	ATVSR3 (ARABIDOPSIS THALIANA VACULOLAR SORTING RECEPTOR 3); calcium ion binding	ATVSR3	0.563	0.00173	0.231	0.563868	0.636	0.001419
At2g23120	Late embryogenesis abundant protein, group 6	AT2G23120	0.563	0.178911	-0.03	0.994364	-0.554	0.219498
At5g59950	RNA recognition motif-containing protein	AT5G59950	0.562	0.009623	-0.084	0.962917	0.218	0.414657
At3g59920	ATGDI2 (RAB GDP DISSOCIATION INHIBITOR 2); RAB GDP-dissociation inhibitor	ATGDI2	0.562	0.02016	0.056	0.984517	0.21	0.497685
At3g11710	ATKRS-1 (ARABIDOPSIS THALIANA LYSYL-TRNA SYNTHETASE 1); ATP binding / aminoacyl-tRNA ligase/ lysine-tRNA ligase/ nucleic acid binding / nucleotide binding	ATKRS-1	0.562	0.019243	0.146	0.910664	0.3	0.294535
At5g08690	ATP synthase subunit beta-1 /// ATP synthase subunit beta-2	AT5G08670 /// AT5G08690	0.561	0.039875	0.258	0.777523	0.386	0.220051
At1g32230	RCD1 (RADICAL-INDUCED CELL DEATH1); protein binding	RCD1	0.561	0.005668	-0.001	0.998501	0.683	0.002508
At3g22950	ATARFC1 (ADP-ribosylation factor C1); GTP binding	ATARFC1	0.56	0.077506	0.179	0.921344	0.318	0.401438
At5g15860	ATPCME (PRENYLCYSTEINE METHYLESTERASE); prenylcysteine methylesterase	ATPCME	0.559	0.00315	0.589	0.018758	0.636	0.002399
At5g50810	TIM8; P-P-bond-hydrolysis-driven protein transmembrane transporter	TIM8	0.559	7.3e-05	0.149	0.633355	0.406	0.003264
At3g57530	CPK32 (CALCIUM-DEPENDENT PROTEIN KINASE 32); calcium-dependent protein kinase C/ calmodulin-dependent protein kinase/ kinase/ protein binding	CPK32	0.559	0.053432	0.08	0.976704	-0.603	0.05541
At2g18440	---	---	0.559	0.038113	0.108	0.958922	0.35	0.267299
At2g27230	LHW (LONESOME HIGHWAY); protein homodimerization/ transcription activator/ transcription factor	LHW	0.558	0.010626	0.101	0.948338	0.326	0.197025
At3g57150	NAP57 (Arabidopsis thaliana homologue of NAP57); pseudouridine synthase	NAP57	0.557	0.001478	0.274	0.386331	0.472	0.011707
At4g10480	Nascent polypeptide-associated complex subunit alpha-like protein 4	AT4G10480	0.557	0.090802	0.529	0.357758	0.551	0.126582
At4g17490	ATERF6 (ETHYLENE RESPONSIVE ELEMENT BINDING FACTOR 6); DNA binding / transcription factor	ATERF6	0.556	0.019582	0.334	0.507243	0.118	0.726188
At4g35180	LHT7 (Lys/His transporter 7); amino acid transmembrane transporter	LHT7	0.556	0.00028	0.139	0.767032	0.187	0.263977
At5g05370	HPR; glycerate dehydrogenase/ poly(U) binding	HPR	0.555	0.001985	0.071	0.958904	0.419	0.029738
At4g25230	RIN2 (RPM1 INTERACTING PROTEIN 2); protein binding / ubiquitin-protein ligase/ zinc ion binding	RIN2	0.555	0.002935	0.301	0.370734	0.279	0.18709
At4g39030	EDS5 (ENHANCED DISEASE SUSCEPTIBILITY 5); antiporter/ multidrug efflux pump/ transporter	EDS5	0.554	0.010307	0.094	0.954891	0.024	0.947653
At5g14880	potassium transporter 8	AT5G14880	0.553	0.066548	0.325	0.698635	0.855	0.008603
At5g65620	organellar oligopeptidase A	AT5G65620	0.553	0.039872	0.336	0.599286	0.518	0.081609
At5g62610	transcription factor bHLH79	AT5G62610	0.553	0.015326	0.384	0.345872	0.519	0.039474
At3g16270	ENTH/VHS family protein	AT3G16270	0.553	0.003643	0.049	0.97871	0.098	0.708229
At2g44350	ATCS; ATP binding / ATP citrate synthase/ citrate (SI)-synthase	ATCS	0.553	0.042914	0.244	0.794137	0.428	0.167954
At4g17530	ATRAB1C; GTP binding	ATRAB1C	0.552	0.045034	0.179	0.892415	0.22	0.532202
At4g31700	RPS6 (RIBOSOMAL PROTEIN S6); structural constituent of ribosome	RPS6	0.552	0.049645	0.507	0.272444	0.406	0.206787
At1g77420	alpha/beta-hydrolase-like protein	AT1G77420	0.552	0.007203	0.179	0.807403	0.093	0.752865
At1g09640	elongation factor EF-1 gamma subunit /// elongation factor EF-1 gamma subunit	AT1G09640 /// AT1G57720	0.552	0.023981	0.303	0.612372	0.687	0.010661
At5g02490	heat shock protein 70	AT5G02490	0.551	0.000776	0.208	0.560688	0.444	0.010265
At5g54110	ATMAMI (ARABIDOPSIS THALIANA MEMBRANE-ASSOCIATED MANNITOL-INDUCED); structural molecule	ATMAMI	0.55	0.00053	0.374	0.080596	0.532	0.001774
At3g47370	40S ribosomal protein S20-2	AT3G47370	0.55	0.157298	0.885	0.089952	0.818	0.041702
At4g00355	ATG8-interacting protein 2	AT4G00355	0.55	0.041306	-0.086	0.97074	0.432	0.158753
At2g27730	copper ion binding protein	AT2G27730	0.55	0.018454	0.169	0.869318	0.343	0.204662
At3g50760	GATL2 (Galacturonosyltransferase-like 2); polygalacturonate 4-alpha-galacturonosyltransferase/ transferase, transferring glycosyl groups / transferase, transferring hexosyl groups	GATL2	0.549	0.003919	-0.13	0.87802	0.001	0.996291
At1g77440	PBC2; peptidase/ threonine-type endopeptidase	PBC2	0.549	0.021453	0.066	0.976784	0.267	0.357546
At5g22000	RHF2A (RING-H2 GROUP F2A); protein binding / zinc ion binding	RHF2A	0.548	0.001876	0.18	0.732811	0.144	0.515451
At5g52640	ATHSP90.1 (HEAT SHOCK PROTEIN 90.1); ATP binding / unfolded protein binding	ATHSP90.1	0.548	0.001286	0.165	0.757594	0.305	0.099559
At3g13235	DNA damage-inducible protein 1	AT3G13235	0.548	0.014199	0.209	0.787246	0.472	0.056396
At1g11260	STP1 (SUGAR TRANSPORTER 1); carbohydrate transmembrane transporter/ sugar:hydrogen symporter	STP1	0.548	0.044923	-0.589	0.152403	-1.164	0.000277
At5g19440	alcohol dehydrogenase-like protein	AT5G19440	0.547	0.025716	0.191	0.847642	0.153	0.644946
At2g30540	monothiol glutaredoxin-S9	AT2G30540	0.547	0.013409	0.043	0.986453	0.39	0.120045
At5g54310	AGD5 (ARF-GAP domain 5); ARF GTPase activator/ DNA binding / zinc ion binding	AGD5	0.546	0.001037	0.013	0.99412	0.412	0.019354
At5g37850	SOS4 (SALT OVERLY SENSITIVE 4); kinase/ pyridoxal kinase	SOS4	0.546	0.008228	0.407	0.215362	0.29	0.227291
At1g35210	hypothetical protein	AT1G35210	0.545	8.9e-05	0.12	0.767032	0.068	0.691922
At4g21790	TOM1 (TOBAMOVIRUS MULTIPLICATION 1); protein binding	TOM1	0.545	0.013536	0.07	0.972318	0.13	0.667233
At3g17700	CNBT1 (CYCLIC NUCLEOTIDE-BINDING TRANSPORTER 1); calmodulin binding / cyclic nucleotide binding / ion channel	CNBT1	0.545	0.016956	0.258	0.68158	0.329	0.213987
At3g16720	ATL2; protein binding / zinc ion binding	ATL2	0.544	0.00173	0.043	0.978858	0.106	0.642949
At5g14930	SAG101 (SENESCENCE-ASSOCIATED GENE 101); carboxylesterase/ triacylglycerol lipase	SAG101	0.543	0.005618	0.084	0.95538	0.024	0.942167
At5g33290	XGD1 (XYLOGALACTURONAN DEFICIENT 1); UDP-xylosyltransferase/ catalytic	XGD1	0.543	0.000658	0.353	0.11171	0.335	0.044791
At4g38260	hypothetical protein	AT4G38260	0.543	0.006687	0.216	0.711413	0.419	0.057391
At1g15430	hypothetical protein	AT1G15430	0.542	0.000332	0.21	0.461783	-0.193	0.24165
At2g19750	40S ribosomal protein S30 /// 40S ribosomal protein S30 /// 40S ribosomal protein S30	AT2G19750 /// AT4G29390 /// AT5G56670	0.542	0.001257	0.24	0.470316	0.449	0.012239
At2g41010	ATCAMBP25 (ARABIDOPSIS THALIANA CALMODULIN (CAM)-BINDING PROTEIN OF 25 KDA); calmodulin binding	ATCAMBP25	0.542	0.001478	0.096	0.922113	0.05	0.844507
At5g17860	CAX7 (calcium exchanger 7); calcium:sodium antiporter/ cation:cation antiporter	CAX7	0.541	0.019801	0.111	0.946555	0.195	0.514196
At3g48140	B12D protein	AT3G48140	0.541	0.01973	0.271	0.656496	0.501	0.050364
At4g37910	mtHsc70-1 (mitochondrial heat shock protein 70-1); ATP binding	mtHsc70-1	0.541	0.009224	0.232	0.687063	0.509	0.025635
At3g25520	ATL5 (A. THALIANA RIBOSOMAL PROTEIN L5); 5S rRNA binding / structural constituent of ribosome	ATL5	0.541	0.023255	0.515	0.154199	0.399	0.141383
At1g52590	putative thiol-disulfide oxidoreductase DCC	AT1G52590	0.541	0.001198	0.183	0.679858	0.16	0.424437
At2g39650	hypothetical protein	AT2G39650	0.541	0.008121	-0.001	0.998501	0.022	0.949913
At3g59540	60S ribosomal protein L38 /// 60S ribosomal protein L38	AT2G43460 /// AT3G59540	0.54	0.069067	0.369	0.591214	0.717	0.024379
At3g24180	Beta-glucosidase, GBA2 type family protein	AT3G24180	0.54	0.003696	0.349	0.243452	0.865	0.000107
At1g77260	putative methyltransferase PMT10	AT1G77260	0.54	0.04098	0.187	0.871585	0.041	0.923926
At2g47640	small nuclear ribonucleoprotein D2 /// small nuclear ribonucleoprotein D2	AT2G47640 /// AT3G62840	0.54	0.002579	0.074	0.956748	0.715	0.0005
At5g16190	ATCSLA11; cellulose synthase/ transferase, transferring glycosyl groups	CSLA11	0.539	0.064279	0.307	0.715683	0.117	0.778913
At5g65870	ATPSK5 (PHYTOSULFOKINE 5 PRECURSOR); growth factor	ATPSK5	0.539	0.004819	0.329	0.316266	0.611	0.003895
At3g04120	GAPC1 (GLYCERALDEHYDE-3-PHOSPHATE DEHYDROGENASE C SUBUNIT 1); glyceraldehyde-3-phosphate dehydrogenase (phosphorylating)/ glyceraldehyde-3-phosphate dehydrogenase	GAPC1	0.539	0.008148	0.439	0.154199	0.384	0.09089
At1g04850	ubiquitin-associated (UBA)/TS-N domain-containing protein	AT1G04850	0.539	0.012856	0.106	0.944602	0.042	0.905724
At2g22010	RKP (Related to KPC1); protein binding / zinc ion binding	RKP	0.539	0.000947	0.146	0.78725	0.254	0.158292
At4g30600	signal recognition particle receptor subunit alpha	AT4G30600	0.538	0.021231	-0.004	0.997692	0.038	0.921169
At3g42790	AL3 (ALFIN-LIKE 3); DNA binding / methylated histone residue binding	AL3	0.537	0.02592	0.227	0.782252	0.683	0.0101
At4g29700	alkaline-phosphatase-like protein	AT4G29700	0.537	0.031592	0.159	0.89982	0.343	0.238738
At1g20200	EMB2719 (EMBRYO DEFECTIVE 2719); enzyme regulator	EMB2719	0.537	0.042662	0.241	0.791311	0.281	0.38111
At5g13930	TT4 (TRANSPARENT TESTA 4); naringenin-chalcone synthase	TT4	0.536	0.141479	0.172	0.943416	-0.13	0.799971
At2g04520	OB-fold nucleic acid binding domain-containing protein	AT2G04520	0.536	0.004806	0.271	0.487715	0.35	0.097898
At2g24180	CYP71B6 (CYTOCHROME P450 71B6); electron carrier/ heme binding / iron ion binding / monooxygenase/ oxygen binding	CYP71B6	0.536	0.028401	0.324	0.561396	0.471	0.083785
At1g69360	hypothetical protein	AT1G69360	0.535	0.008137	0.133	0.892682	0.194	0.441528
At1g34210	SERK2 (SOMATIC EMBRYOGENESIS RECEPTOR-LIKE KINASE 2); kinase	SERK2	0.535	0.007877	-0.011	0.995788	0.342	0.134666
At1g08920	sugar transporter ERD6-like 3	ESL1	0.535	0.005676	0.071	0.96407	-0.07	0.805688
At2g27660	cysteine/histidine-rich C1 domain-containing protein	AT2G27660	0.535	0.008119	0.152	0.856553	0.211	0.394792
At1g57630	Toll-Interleukin-Resistance domain-containing protein	AT1G57630	0.534	0.002962	0.123	0.877244	0.033	0.909926
At5g54860	probable folate-biopterin transporter 4	AT5G54860	0.534	0.000397	0.2	0.502979	0.153	0.374938
At1g32700	PLATZ transcription factor domain-containing protein	AT1G32700	0.533	0.032091	0.191	0.8512	0.527	0.053991
At2g36590	ProT3 (PROLINE TRANSPORTER 3); L-proline transmembrane transporter/ amino acid transmembrane transporter	ProT3	0.533	0.03483	0.082	0.969988	0.208	0.519113
At4g35150	O-methyltransferase family protein /// O-methyltransferase family protein	AT4G35150 /// AT4G35160	0.532	0.052027	0.401	0.462486	-0.184	0.609705
At1g69720	ho3 (HEME OXYGENASE 3); heme oxygenase (decyclizing)	ho3	0.532	0.001662	0.429	0.062808	0.3	0.105861
At5g02500	HSC70-1 (HEAT SHOCK COGNATE PROTEIN 70-1); ATP binding	HSC70-1	0.531	0.006548	0.711	0.006621	0.683	0.00189
At4g18100	60S ribosomal protein L32-1 /// 60S ribosomal protein L32-2	AT4G18100 /// AT5G46430	0.531	0.030499	0.429	0.304619	0.427	0.123167
At5g13430	ubiquinol-cytochrome C reductase iron-sulfur subunit /// ubiquinol-cytochrome C reductase iron-sulfur subunit	AT5G13430 /// AT5G13440	0.53	0.02682	0.343	0.487715	0.332	0.233525
At4g02930	putative elongation factor Tu	AT4G02930	0.53	0.001175	0.393	0.080596	0.365	0.035952
At4g00330	CRCK2; ATP binding / kinase/ protein kinase/ protein serine/threonine kinase	CRCK2	0.53	0.005151	0.143	0.855231	0.273	0.21062
At3g25570	CPuORF11 (Conserved peptide upstream open reading frame 11)	CPuORF11	0.53	0.044713	0.094	0.96435	0.292	0.357837
At1g74230	GR-RBP5 (glycine-rich RNA-binding protein 5); ATP binding / RNA binding	GR-RBP5	0.53	0.00045	0.25	0.305902	0.321	0.040396
At5g52470	FIB1 (FIBRILLARIN 1); snoRNA binding	FIB1	0.529	0.004231	0.391	0.162259	0.585	0.004197
At5g40580	PBB2; endopeptidase/ peptidase/ threonine-type endopeptidase	PBB2	0.529	0.009659	0.122	0.913345	0.304	0.200383
At4g22980	hypothetical protein	AT4G22980	0.529	0.002822	0.011	0.994813	0.342	0.077672
At1g21770	acyltransferase-like protein	AT1G21770	0.529	0.012693	0.236	0.694831	0.418	0.076186
At2g47710	adenine nucleotide alpha hydrolases-like protein	AT2G47710	0.529	0.004086	0.132	0.869881	0.327	0.112213
At5g52820	Notchless protein homolog	AT5G52820	0.528	0.003236	0.035	0.985757	0.199	0.353809
At5g43910	pfkB-like carbohydrate kinase family protein	AT5G43910	0.528	0.004269	0.078	0.956748	0.074	0.783487
At4g26970	aconitase 2	ACO2	0.528	0.00355	0.27	0.448803	0.297	0.145243
At1g80500	SNARE-like protein	AT1G80500	0.528	0.029855	0.255	0.73111	0.453	0.094843
At3g27280	ATPHB4 (PROHIBITIN 4)	ATPHB4	0.527	0.008671	-0.05	0.980214	0.45	0.041935
At1g02500	SAM1 (S-ADENOSYLMETHIONINE SYNTHETASE 1); methionine adenosyltransferase	SAM1	0.527	0.044127	0.186	0.871492	0.429	0.146359
At1g04440	CKL13 (CASEIN KINASE LIKE 13); ATP binding / kinase/ protein kinase/ protein serine/threonine kinase	CKL13	0.527	0.002728	-0.119	0.87802	0.103	0.662702
At4g24820	26S proteasome regulatory subunit Rpn7	AT4G24820	0.526	0.067124	0.383	0.536507	0.263	0.454116
At1g48750	bifunctional inhibitor/lipid-transfer protein/seed storage 2S albumin-like protein	AT1G48750	0.526	0.012299	-0.103	0.944602	0.169	0.534025
At5g09510	40S ribosomal protein S15-4	AT5G09510	0.525	0.082924	0.31	0.729802	0.302	0.403299
At5g20910	E3 ubiquitin-protein ligase AIP2	AT5G20910	0.524	0.013345	0.116	0.93007	0.244	0.34027
At5g22390	hypothetical protein	AT5G22390	0.524	0.063597	0.54	0.221884	0.85	0.005529
At4g35060	heavy metal transport/detoxification domain-containing protein	AT4G35060	0.523	0.228889	0.241	0.907247	0.047	0.943554
At2g31570	ATGPX2 (GLUTATHIONE PEROXIDASE 2); glutathione peroxidase	ATGPX2	0.523	0.021942	0.037	0.989989	0.381	0.14326
At2g45660	AGL20 (AGAMOUS-LIKE 20); transcription factor	AGL20	0.523	0.04145	-0.059	0.984505	0.215	0.50911
At5g56710	60S ribosomal protein L31-3	AT5G56710	0.522	0.059559	0.309	0.675566	0.727	0.015053
At5g17380	2-hydroxyacyl-CoA lyase	AT5G17380	0.522	0.006237	0.301	0.402367	0.199	0.394447
At3g63080	ATGPX5 (glutathione peroxidase 5); glutathione peroxidase	ATGPX5	0.522	0.0016	0.157	0.767738	0.225	0.23179
At4g32240	hypothetical protein	AT4G32240	0.522	0.019782	0.129	0.923372	0.472	0.056662
At1g31940	hypothetical protein	AT1G31940	0.522	0.015245	0.16	0.860086	0.305	0.223318
At3g10640	VPS60.1	VPS60.1	0.522	0.007088	0.034	0.988447	-0.147	0.559305
At5g66590	CAP (Cysteine-rich secretory proteins, Antigen 5, and Pathogenesis-related 1 protein) superfamily protein	AT5G66590	0.521	0.021153	0.214	0.781046	0.498	0.045341
At4g00860	ATOZI1	ATOZI1	0.521	0.091629	0.133	0.952225	0.385	0.274478
At3g08870	concanavalin A-like lectin protein kinase family protein	AT3G08870	0.521	0.020138	0.313	0.51366	0.608	0.01358
At1g75020	LPAT4 (LYSOPHOSPHATIDYL ACYLTRANSFERASE 4); acyltransferase	LPAT4	0.521	0.010276	-0.018	0.993324	-0.068	0.823956
At5g54960	PDC2 (pyruvate decarboxylase-2); carboxy-lyase/ catalytic/ magnesium ion binding / pyruvate decarboxylase/ thiamin pyrophosphate binding	PDC2	0.52	0.098462	0.192	0.902029	0.101	0.825583
At4g23630	BTI1 (VIRB2-INTERACTING PROTEIN 1)	BTI1	0.52	0.002275	0.324	0.229299	0.256	0.184437
At4g09030	AGP10 (ARABINOGALACTAN PROTEIN 10)	AGP10	0.52	0.044312	-0.072	0.976322	-0.468	0.104269
At2g34310	hypothetical protein	AT2G34310	0.52	0.000895	0.212	0.504432	0.575	0.000886
At1g66980	suppressor of npr1-1 constitutive 4	SNC4	0.519	0.020376	0.167	0.858584	0.658	0.007804
At2g22425	putative signal peptidase complex subunit 1	AT2G22425	0.519	0.013534	0.129	0.908003	0.157	0.568471
At4g26270	PFK3 (PHOSPHOFRUCTOKINASE 3); 6-phosphofructokinase	PFK3	0.518	0.001309	0.263	0.346078	0.332	0.055271
At2g42750	DNAJ heat shock N-terminal domain-containing protein	AT2G42750	0.518	0.071807	0.388	0.52253	0.515	0.101815
At3g58700	60S ribosomal protein L11-2 /// 60S ribosomal protein L11-2 /// 60S ribosomal protein L11-2	AT3G58700 /// AT5G45775 /// RPL16B	0.517	0.039872	0.461	0.264943	0.386	0.179529
At1g13750	Purple acid phosphatases superfamily protein	AT1G13750	0.517	0.007721	0.465	0.095449	0.497	0.019322
At3g07230	wound-responsive-related protein	AT3G07230	0.517	0.002913	0.157	0.790712	0.377	0.045341
At3g17465	RPL3P (RIBOSOMAL PROTEIN L3 PLASTID); structural constituent of ribosome	RPL3P	0.516	0.025112	0.155	0.885893	0.32	0.232533
At4g02230	60S ribosomal protein L19-3	AT4G02230	0.515	0.052752	0.242	0.788853	0.766	0.008079
At1g79210	proteasome subunit alpha type-2-B	AT1G79210	0.515	0.02104	0.128	0.923394	0.301	0.250306
At3g50740	UGT72E1 (UDP-glucosyl transferase 72E1); UDP-glycosyltransferase/ coniferyl-alcohol glucosyltransferase/ transferase, transferring glycosyl groups	UGT72E1	0.514	0.014943	0.148	0.876747	0.397	0.094695
At2g24210	TPS10 (terpene synthase 10); (E)-beta-ocimene synthase/ myrcene synthase	TPS10	0.514	0.372309	0.255	0.935861	0.468	0.444829
At4g17615	CBL1 (CALCINEURIN B-LIKE PROTEIN 1); calcium ion binding	CBL1	0.513	0.001107	-0.05	0.969478	-0.175	0.338867
At3g44100	MD-2-related lipid recognition domain-containing protein	AT3G44100	0.513	0.010269	0.238	0.639471	0.477	0.029725
At4g34480	glucan endo-1,3-beta-glucosidase 7	AT4G34480	0.513	0.003133	0.053	0.972318	0.284	0.145243
At1g07135	glycine-rich protein	AT1G07135	0.513	0.024643	0.012	0.995788	-0.169	0.569478
At3g04840	40S ribosomal protein S3a-1	AT3G04840	0.513	0.054304	0.507	0.230818	0.661	0.021627
At1g79340	AtMC4 (metacaspase 4); cysteine-type peptidase	AtMC4	0.513	0.030603	0.232	0.766638	0.085	0.809807
At2g46500	phosphoinositide 4-kinase gamma 4	PI4K GAMMA 4	0.513	0.010328	0.079	0.960453	0.1	0.722432
At5g07470	PMSR3 (PEPTIDEMETHIONINE SULFOXIDE REDUCTASE 3); oxidoreductase, acting on sulfur group of donors, disulfide as acceptor / peptide-methionine-(S)-S-oxide reductase	PMSR3	0.512	0.006122	0.084	0.951596	0.191	0.405524
At1g30120	PDH-E1 BETA (PYRUVATE DEHYDROGENASE E1 BETA); pyruvate dehydrogenase (acetyl-transferring)	PDH-E1 BETA	0.512	0.063098	-0.06	0.984876	0.338	0.291518
At2g20060	large subunit ribosomal protein L4	AT2G20060	0.512	0.001039	0.091	0.911176	0.415	0.012333
At2g44210	hypothetical protein	AT2G44210	0.512	0.014904	0.357	0.338533	0.913	0.000256
At5g15750	alpha-L RNA-binding motif/ribosomal protein S4 family protein	AT5G15750	0.511	0.002854	0.094	0.927459	0.364	0.050474
At5g46250	RNA-binding protein	AT5G46250	0.511	0.025175	0.219	0.77432	0.376	0.149262
At1g48630	RACK1B_AT (RECEPTOR FOR ACTIVATED C KINASE 1 B); nucleotide binding	RACK1B_AT	0.511	0.01147	0.387	0.236961	0.453	0.041935
At1g71840	WD-40 repeat-containing protein	AT1G71840	0.511	0.089219	0.463	0.397632	0.2	0.60576
At4g16720	60S ribosomal protein L15-1	AT4G16720	0.509	0.057287	0.696	0.056736	0.664	0.021438
At1g58380	XW6; structural constituent of ribosome	XW6	0.509	0.029552	0.558	0.096797	0.636	0.013118
At5g56750	N-MYC downregulated-like 1 protein	NDL1	0.509	0.007284	-0.069	0.96407	-0.093	0.730133
At5g01710	methyltransferase /// conserved peptide upstream open reading frame 48	AT5G01710 /// CPuORF48	0.509	0.012174	-0.143	0.874117	-0.275	0.247581
At5g13040	hypothetical protein	AT5G13030	0.508	0.000958	0.207	0.511061	0.212	0.216216
At4g28440	Nucleic acid-binding, OB-fold-like protein	AT4G28440	0.508	0.009913	0.246	0.605949	0.34	0.128299
At3g18760	translation elongation factor EF1B/ribosomal protein S6 family protein	AT3G18760	0.508	0.014615	0.024	0.991951	0.129	0.646784
At5g27430	Signal peptidase complex subunit 3B	AT5G27430	0.507	0.000491	0.162	0.651852	0.147	0.382006
At5g66680	DGL1; dolichyl-diphosphooligosaccharide-protein glycotransferase	DGL1	0.507	0.037213	0.202	0.824509	0.385	0.165156
At1g59124	putative disease resistance protein RDL5 /// putative disease resistance protein	AT1G58807 /// AT1G59124	0.506	0.051075	0.357	0.516236	0.444	0.125804
At5g47930	40S ribosomal protein S27-3	AT5G47930	0.506	0.006775	0.43	0.115142	0.695	0.001083
At4g02370	hypothetical protein	AT4G02370	0.506	0.001077	0.052	0.967724	0.357	0.029551
At1g18540	60S ribosomal protein L6-1	AT1G18540	0.506	0.0827	0.339	0.635394	0.528	0.095191
At1g20350	ATTIM17-1; P-P-bond-hydrolysis-driven protein transmembrane transporter/ protein transporter	ATTIM17-1	0.506	0.047314	0.023	0.99318	0.191	0.56015
At1g11930	putative pyridoxal phosphate-dependent enzyme, YBL036C type	AT1G11930	0.506	0.018454	0.094	0.954355	0.311	0.211839
At2g39460	RPL23AA (RIBOSOMAL PROTEIN L23AA); RNA binding / nucleotide binding / structural constituent of ribosome	RPL23AA	0.506	0.036192	0.499	0.178092	0.563	0.033074
At5g67330	ATNRAMP4; inorganic anion transmembrane transporter/ manganese ion transmembrane transporter/ metal ion transmembrane transporter	NRAMP4	0.505	0.00714	0.63	0.01146	0.655	0.001952
At5g46630	clathrin adaptor complexes medium subunit family protein	AT5G46630	0.505	0.015036	0.132	0.902787	0.299	0.215386
At3g17000	UBC32 (ubiquitin-conjugating enzyme 32); ubiquitin-protein ligase	UBC32	0.505	0.000324	0.043	0.969478	0.075	0.676818
At1g63460	glutathione peroxidase 8	GPX8	0.505	0.00161	-0.048	0.972318	0.39	0.022615
At1g18590	SOT17 (SULFOTRANSFERASE 17); desulfoglucosinolate sulfotransferase/ sulfotransferase	SOT17	0.504	0.020837	0.492	0.127749	0.642	0.007664
At3g26840	Esterase/lipase/thioesterase family protein /// phytyl ester synthesis and diacylglycerol acyltransferase activity protein	AT3G26820 /// AT3G26840	0.504	0.001145	0.156	0.735092	0.015	0.95089
At1g10410	hypothetical protein	AT1G10410	0.504	0.001458	0.129	0.824145	0.304	0.07611
At1g27330	ribosome associated membrane protein RAMP4 /// ribosome associated membrane protein RAMP4	AT1G27330 /// AT1G27350	0.504	0.000535	0.243	0.302098	0.32	0.035252
At5g43010	RPT4A; ATPase	RPT4A	0.503	0.106168	0.325	0.709177	0.28	0.454464
At1g64520	RPN12a (Regulatory Particle non-ATPase 12a); peptidase	RPN12a	0.503	0.018974	0.251	0.656496	0.49	0.037692
At2g46390	subunit 8 of mitochondrial complex II	AT2G46390	0.503	0.02872	0.128	0.927411	0.17	0.569694
At3g11130	Clathrin, heavy chain /// Clathrin, heavy chain	AT3G08530 /// AT3G11130	0.502	0.053662	-0.051	0.985315	0.22	0.502389
At1g24625	ZFP7 (ZINC FINGER PROTEIN 7); nucleic acid binding / transcription factor/ zinc ion binding	ZFP7	0.502	0.056305	0.265	0.743025	0.106	0.779334
At4g23610	late embryogenesis abundant hydroxyproline-rich glycoprotein	AT4G23610	0.501	0.000787	0.222	0.426236	0.215	0.19346
At2g30250	WRKY25; transcription factor	WRKY25	0.501	0.007224	0.155	0.825289	0.076	0.781811
At2g45710	40S ribosomal protein S27-1	AT2G45710	0.501	0.131705	0.199	0.902908	0.561	0.115378
At5g40780	LHT1; amino acid transmembrane transporter	LTH1	0.5	0.000734	0.107	0.855231	-0.04	0.85694
At3g46040	RPS15AD (ribosomal protein S15A D); structural constituent of ribosome	RPS15AD	0.5	0.08251	0.181	0.894988	0.442	0.167708
At4g24990	ATGP4	ATGP4	0.5	0.010809	0.151	0.850306	0.258	0.264368
At2g36580	Pyruvate kinase family protein /// pyruvate kinase	AT2G36580 /// AT3G52990	0.5	0.013117	0.088	0.95538	0.37	0.103602
At1g61790	oligosaccharyltransferase complex/magnesium transporter family protein	AT1G61790	0.5	0.002578	0.198	0.626404	0.447	0.012583
At5g17190	hypothetical protein	AT5G17190	0.499	0.009087	0.191	0.756242	0.208	0.371883
At3g02520	GRF7 (GENERAL REGULATORY FACTOR 7); protein binding / protein phosphorylated amino acid binding	GRF7	0.499	0.035499	0.191	0.836877	0.305	0.274405
At3g03640	BGLU25 (BETA GLUCOSIDASE 25); catalytic/ cation binding / hydrolase, hydrolyzing O-glycosyl compounds	BGLU25	0.499	0.015705	-0.045	0.984876	0.127	0.653374
At5g65300	hypothetical protein	AT5G65300	0.498	0.001825	0.081	0.935861	-0.111	0.588817
At3g47620	AtTCP14 (TEOSINTE BRANCHED1, CYCLOIDEA and PCF (TCP) 14); transcription factor	AtTCP14	0.498	0.01858	-0.025	0.991951	0.1	0.741944
At3g22290	Endoplasmic reticulum vesicle transporter protein	AT3G22290	0.498	0.043575	-0.071	0.976063	0.29	0.323148
At2g43020	ATPAO2 (Polyamine oxidase 2); amine oxidase/ electron carrier/ oxidoreductase	ATPAO2	0.498	0.004646	-0.048	0.97731	0.431	0.024314
At4g28290	hypothetical protein	AT4G28290	0.497	0.007141	0.91	0.000425	1.18	3e-06
At3g04240	SEC (secret agent); transferase, transferring glycosyl groups	SEC	0.497	0.197712	0.443	0.602682	0.128	0.808325
At3g26618	ERF1-2 (EUKARYOTIC RELEASE FACTOR 1-2); translation release factor	ERF1-2	0.496	0.007226	0.445	0.09153	0.409	0.043513
At2g18730	diacylglycerol kinase 3	DGK3	0.496	0.03305	0.153	0.891629	0.042	0.911845
At2g38400	AGT3 (ALANINE:GLYOXYLATE AMINOTRANSFERASE 3); alanine-glyoxylate transaminase/ catalytic/ pyridoxal phosphate binding / transaminase	AGT3	0.496	0.004209	0.17	0.764252	0.121	0.595809
At5g11560	PQQ_DH domain-containing protein	AT5G11560	0.495	0.002668	0.304	0.254251	0.567	0.001952
At3g09560	phosphatidic acid phosphohydrolase 1	AT3G09560	0.495	0.005691	0.126	0.873555	0.176	0.424744
At1g52290	proline-rich receptor-like protein kinase PERK15	AT1G52290	0.495	0.032189	0.069	0.972969	0.2	0.497317
At2g31610	40S ribosomal protein S3-1 /// 40S ribosomal protein S3-2	AT2G31610 /// AT3G53870	0.495	0.089025	0.201	0.871492	0.586	0.059448
At5g14800	P5CR (PYRROLINE-5- CARBOXYLATE (P5C) REDUCTASE); pyrroline-5-carboxylate reductase	P5CR	0.494	0.077724	0.212	0.846889	0.143	0.706696
At5g65280	GCL1 (GCR2-LIKE 1); catalytic	GCL1	0.494	0.044873	0.076	0.972318	0.51	0.058231
At3g52450	PUB22 (PLANT U-BOX 22); ubiquitin-protein ligase	PUB22	0.494	0.046155	-0.097	0.960786	-0.168	0.606328
At1g24150	FH4 (FORMIN HOMOLOGUE 4); actin binding / protein binding	FH4	0.494	0.008353	0.118	0.903946	0.15	0.534859
At5g57290	60S acidic ribosomal protein P3-2	AT5G57290	0.493	0.072882	0.366	0.53374	0.481	0.111481
At5g11910	alpha/beta-Hydrolases superfamily protein	AT5G11910	0.493	0.012349	-0.123	0.903946	0.117	0.663986
At5g02450	60S ribosomal protein L36-3	AT5G02450	0.493	0.018778	0.297	0.502495	0.53	0.021385
At3g19640	magnesium transporter MRS2-3	MGT4	0.493	0.011251	0.247	0.593388	0.143	0.575206
At4g32210	SDH3-2; succinate dehydrogenase	SDH3-2	0.492	0.002206	0.142	0.796291	0.406	0.019016
At3g07560	PEX13 (PEROXIN 13); protein binding	PEX13	0.492	0.014657	-0.028	0.991951	0.086	0.772409
At1g72020	hypothetical protein	AT1G72020	0.491	0.042156	0.132	0.928659	0.419	0.1224
At1g29940	NRPA2; DNA binding / DNA-directed RNA polymerase/ ribonucleoside binding	NRPA2	0.491	0.002641	0.118	0.86476	0.317	0.074938
At1g24793	F-box protein /// F-box/kelch-repeat protein /// F-box/kelch-repeat protein /// F-box family protein /// F-box/kelch-repeat protein	AT1G24800 /// AT1G24881 /// AT1G25055 /// AT1G25150 /// AT1G25211	0.49	0.004474	0.13	0.85417	0.408	0.029738
At2g04350	long chain acyl-CoA synthetase 8	LACS8	0.49	0.014271	0.074	0.96407	0.505	0.021542
At3g49350	RabGAP/TBC domain-containing protein	AT3G49350	0.489	0.027329	0.021	0.993134	-0.155	0.598982
At4g03410	peroxisomal membrane (Mpv17/PMP22) family protein	AT4G03410	0.489	0.080982	0.063	0.984517	0.025	0.955621
At1g77940	60S ribosomal protein L30-2	AT1G77940	0.489	0.063649	0.33	0.588156	0.42	0.155425
At2g20570	GPRI1 (GBF'S PRO-RICH REGION-INTERACTING FACTOR 1); transcription factor/ transcription regulator	GPRI1	0.489	0.054813	0.454	0.278636	0.817	0.003458
At1g61340	F-box stress induced 1	AT1G61340	0.489	0.003231	0.101	0.905624	-0.279	0.133356
At5g44580	hypothetical protein	AT5G44580	0.488	0.0438	0.327	0.536783	0.881	0.001269
At1g61140	EDA16 (embryo sac development arrest 16); ATP binding / DNA binding / helicase/ nucleic acid binding / protein binding / zinc ion binding	EDA16	0.488	0.012571	0.05	0.97871	0.155	0.541342
At5g08380	AtAGAL1 (Arabidopsis thaliana ALPHA-GALACTOSIDASE 1); alpha-galactosidase/ catalytic/ hydrolase, hydrolyzing O-glycosyl compounds	AtAGAL1	0.487	0.00028	0.323	0.063	0.614	6.5e-05
At1g52880	NAM (NO APICAL MERISTEM); transcription factor	NAM	0.487	0.038505	0.188	0.839713	0.54	0.035952
At1g75510	transcription initiation factor IIF, beta subunit	AT1G75510	0.487	0.004353	0.441	0.062808	0.482	0.009928
At5g07350	TUDOR-SN protein 1	Tudor1	0.486	0.013631	0.202	0.743963	0.573	0.008442
At1g26770	ATEXPA10 (ARABIDOPSIS THALIANA EXPANSIN A 10); structural constituent of cell wall	ATEXPA10	0.486	0.107035	0.196	0.88519	0.339	0.329951
At5g35080	protein OS-9	AT5G35080	0.485	0.050249	-0.047	0.986453	0.469	0.085299
At5g04750	putative F1F0-ATPase inhibitor protein	AT5G04750	0.484	0.007924	0.049	0.977494	0.312	0.13197
At3g16990	heme oxygenase-like, multi-helical protein	AT3G16990	0.484	0.009519	0.261	0.511061	0.684	0.001299
At5g07360	amidase family protein	AT5G07360	0.483	0.00238	0.063	0.958805	0.189	0.310424
At1g70980	SYNC3; ATP binding / aminoacyl-tRNA ligase/ asparagine-tRNA ligase/ aspartate-tRNA ligase/ nucleic acid binding / nucleotide binding	SYNC3	0.483	0.023827	0.21	0.76502	0.352	0.147142
At4g17720	RNA recognition motif-containing protein	AT4G17720	0.482	0.002924	0.195	0.62203	0.328	0.062757
At4g28085	hypothetical protein	AT4G28085	0.482	0.033591	-0.042	0.987017	-0.138	0.654241
At1g07510	ftsh10 (FtsH protease 10); ATP binding / ATPase/ metalloendopeptidase/ nucleoside-triphosphatase/ nucleotide binding / zinc ion binding	ftsh10	0.482	0.023938	0.155	0.868173	0.466	0.047664
At5g63980	SAL1; 3'(2'),5'-bisphosphate nucleotidase/ inositol or phosphatidylinositol phosphatase	SAL1	0.481	0.062044	0.31	0.619332	0.498	0.07611
At4g38630	RPN10 (REGULATORY PARTICLE NON-ATPASE 10); peptide receptor	RPN10	0.48	0.02738	0.193	0.801831	0.354	0.154091
At1g06430	FTSH8; ATP-dependent peptidase/ ATPase/ metallopeptidase/ zinc ion binding	FTSH8	0.48	0.033771	0.243	0.714063	0.628	0.011221
At5g61060	HDA05 (HISTONE DEACETYLASE 5); histone deacetylase	HDA05	0.479	0.003779	0.206	0.597341	0.307	0.093542
At3g56070	ROC2 (ROTAMASE CYCLOPHILIN 2); cyclosporin A binding / peptidyl-prolyl cis-trans isomerase	ROC2	0.479	0.024952	0.227	0.723166	0.723	0.002489
At5g01010	hypothetical protein	AT5G01010	0.478	0.008276	0.135	0.858644	0.335	0.099137
At3g06680	60S ribosomal protein L29-2	AT3G06680	0.478	0.00511	0.213	0.599384	0.418	0.024707
At5g32440	ubiquitin system component Cue protein	AT5G32440	0.477	0.025163	-0.077	0.96435	0.119	0.683928
At3g60130	BGLU16 (BETA GLUCOSIDASE 16); catalytic/ cation binding / hydrolase, hydrolyzing O-glycosyl compounds	BGLU16	0.477	0.090653	-0.103	0.963053	-0.176	0.632273
At4g35490	MRPL11 (MITOCHONDRIAL RIBOSOMAL PROTEIN L11); structural constituent of ribosome	MRPL11	0.477	0.019457	0.09	0.953916	0.519	0.020654
At3g21865	PEX22 (peroxin 22); protein binding	PEX22	0.477	0.007936	0.155	0.811917	0.301	0.141299
At2g27600	SKD1 (SUPPRESSOR OF K+ TRANSPORT GROWTH DEFECT1); ATP binding / nucleoside-triphosphatase/ nucleotide binding	SKD1	0.477	0.042156	-0.002	0.998358	0.291	0.294535
At5g62770	hypothetical protein	AT5G62770	0.476	0.026657	0.238	0.692915	0.05	0.884291
At5g39660	CDF2 (CYCLING DOF FACTOR 2); DNA binding / protein binding / transcription factor	CDF2	0.476	0.033695	0.164	0.86476	0.046	0.900013
At3g55410	2-oxoglutarate dehydrogenase, E1 component	AT3G55410	0.476	0.007441	0.255	0.487939	0.117	0.622734
At4g18140	SCP1-like small phosphatase 4b	SSP4b	0.476	0.103536	-0.285	0.749178	0.26	0.462856
At3g26090	RGS1 (REGULATOR OF G-PROTEIN SIGNALING 1); G-protein coupled receptor	RGS1	0.476	0.000418	0.12	0.779706	0.173	0.244372
At1g71950	Proteinase inhibitor, propeptide	AT1G71950	0.476	0.012563	-0.014	0.994454	0.154	0.53306
At5g53160	regulatory component of ABA receptor 3	RCAR3	0.475	0.028324	0.136	0.903946	0.483	0.042662
At5g51040	succinate dehydrogenase assembly factor 2	AT5G51040	0.475	0.056133	0.38	0.423817	0.281	0.339989
At2g27710	60S acidic ribosomal protein P2-2	AT2G27710	0.475	0.061144	0.324	0.57086	0.508	0.064674
At3g43270	probable pectinesterase/pectinesterase inhibitor 32	AT3G43270	0.474	0.004746	-0.192	0.666007	0.082	0.73058
At3g27210	hypothetical protein	AT3G27210	0.473	0.04959	-0.034	0.991511	-0.281	0.324904
At3g24550	ATPERK1 (PROLINE EXTENSIN-LIKE RECEPTOR KINASE 1); ATP binding / protein kinase	ATPERK1	0.473	0.080306	-0.275	0.732811	-0.923	0.001857
At2g31670	AtRABA5d (Arabidopsis Rab GTPase homolog A5d); GTP binding	AtRABA5d	0.473	0.006553	0.085	0.944602	0.541	0.00494
At4g11570	haloacid dehalogenase-like hydrolase domain-containing protein	AT4G11570	0.472	0.111096	0.263	0.787685	0.374	0.262034
At3g27110	peptidase family M48 family protein	AT3G27110	0.472	0.020903	0.261	0.588156	0.357	0.123167
At3g23170	hypothetical protein	AT3G23170	0.472	0.008456	0.036	0.985315	-0.006	0.984842
At3g05840	ATSK12; protein kinase/ protein serine/threonine kinase	ATSK12	0.472	0.110681	0.14	0.944602	0.221	0.548505
At1g23430	peptidase C15, pyroglutamyl peptidase I-like protein	AT1G23440	0.472	0.001569	0.082	0.926958	0.072	0.727963
At2g07180	putative serine/threonine kinase	AT2G07180	0.472	0.03059	0.351	0.383791	0.457	0.057391
At1g72240	hypothetical protein	AT1G72240	0.471	0.005585	-0.003	0.997692	0.145	0.502635
At5g64280	DiT2.2 (dicarboxylate transporter 2.2); oxoglutarate:malate antiporter	DiT2.2	0.469	0.115155	0.104	0.96435	0.155	0.693267
At3g11880	hypothetical protein	AT3G11880	0.469	0.043886	0.163	0.873909	0.113	0.729256
At3g03160	hypothetical protein	AT3G03160	0.469	0.006106	0.139	0.833522	0.056	0.828649
At1g68370	ARG1 (ALTERED RESPONSE TO GRAVITY 1); cytoskeletal protein binding	ARG1	0.469	0.012822	0.136	0.869624	0.106	0.682168
At5g05140	transcription elongation factor (TFIIS) family protein	AT5G05140	0.468	0.015108	0.019	0.992446	0.061	0.835904
At3g21230	4CL5 (4-coumarate:CoA ligase 5); 4-coumarate-CoA ligase	4CL5	0.468	0.048364	0.072	0.972318	-0.039	0.917677
At3g05760	C2H2 and C2HC zinc fingers superfamily protein	AT3G05760	0.468	0.013852	0.063	0.969645	0.262	0.238615
At1g01800	Rossmann-fold NAD(P)-binding domain-containing protein	AT1G01800	0.468	0.021894	0.308	0.44731	0.489	0.029114
At4g15490	UGT84A3; UDP-glycosyltransferase/ sinapate 1-glucosyltransferase/ transferase, transferring glycosyl groups	UGT84A3	0.467	0.011873	0.029	0.989989	0.267	0.213997
At5g17450	heavy metal transport/detoxification domain-containing protein	AT5G17450	0.467	0.031432	-0.038	0.988143	0.041	0.908723
At5g54250	ATCNGC4 (CYCLIC NUCLEOTIDE-GATED CATION CHANNEL 4); calmodulin binding / cation channel/ cation transmembrane transporter/ cyclic nucleotide binding	ATCNGC4	0.467	0.043977	0.368	0.391254	0.132	0.676072
At5g22570	WRKY38; transcription factor	WRKY38	0.467	0.005297	0.008	0.996082	0.251	0.192188
At3g11400	eukaryotic translation initiation factor 3G / eIF3g	EIF3G1	0.467	0.029992	0.186	0.810183	0.477	0.043376
At2g29990	NDA2 (ALTERNATIVE NAD(P)H DEHYDROGENASE 2); FAD binding / NADH dehydrogenase/ oxidoreductase	NDA2	0.467	0.005115	0.227	0.533211	0.278	0.140774
At4g10100	CNX7; catalytic	CNX7	0.466	0.110084	0.22	0.844631	0.578	0.061123
At1g72180	leucine-rich receptor-like protein kinase	AT1G72180	0.465	0.067173	-0.21	0.818519	-0.159	0.635049
At1g32790	RNA-binding protein, putative	CID11	0.465	0.059348	0.146	0.910786	0.327	0.248757
At5g61170	40S ribosomal protein S19-3	AT5G61170	0.464	0.135382	0.547	0.259698	0.574	0.078691
At4g12600	ribosomal protein L7Ae/L30e/S12e/Gadd45 family protein	AT4G12600	0.464	0.026734	0.447	0.159362	0.422	0.068195
At2g42680	MBF1A (MULTIPROTEIN BRIDGING FACTOR 1A); DNA binding / transcription coactivator	MBF1A	0.464	0.059136	0.142	0.91902	0.442	0.103417
At3g17860	JAZ3 (JASMONATE-ZIM-DOMAIN PROTEIN 3)	JAZ3	0.463	0.08832	0.057	0.984876	-0.084	0.834932
At3g08690	UBC11 (UBIQUITIN-CONJUGATING ENZYME 11); ubiquitin-protein ligase	UBC11	0.463	0.004231	0.141	0.806166	0.117	0.577135
At4g23180	CRK10 (CYSTEINE-RICH RLK10); ATP binding / kinase/ protein kinase/ protein serine/threonine kinase/ protein tyrosine kinase	CRK10	0.462	0.360573	0.636	0.470627	0.342	0.542148
At3g22160	VQ motif-containing protein	AT3G22160	0.462	0.147136	0.129	0.95538	0.133	0.762047
At3g08580	AAC1 (ADP/ATP CARRIER 1); ATP:ADP antiporter/ binding	AAC1	0.462	0.029506	0.488	0.115142	0.442	0.058814
At5g60390	elongation factor 1-alpha 3 /// elongation factor 1-alpha 2 /// elongation factor 1-alpha 1 /// elongation factor 1-alpha 4	AT1G07920 /// AT1G07930 /// AT1G07940 /// AT5G60390	0.461	0.002658	0.411	0.047001	0.285	0.090187
At1g76040	CPK29; ATP binding / calcium ion binding / calmodulin-dependent protein kinase/ kinase/ protein kinase	CPK29	0.461	0.001165	0.104	0.855231	0.128	0.458646
At2g22760	transcription factor bHLH19	AT2G22760	0.461	0.095578	0.145	0.930422	-0.209	0.54661
At5g61900	BON1 (BONZAI 1); calcium-dependent phospholipid binding	BON1	0.46	0.007844	0.092	0.934352	-0.293	0.136018
At5g48540	receptor-like protein kinase-related family protein	AT5G48540	0.46	0.017364	0.332	0.327727	0.644	0.002962
At4g27960	UBC9 (UBIQUITIN CONJUGATING ENZYME 9); ubiquitin-protein ligase	UBC9	0.46	0.008969	0.177	0.754897	0.263	0.196614
At1g22400	UGT85A1; UDP-glycosyltransferase/ cis-zeatin O-beta-D-glucosyltransferase/ glucuronosyltransferase/ trans-zeatin O-beta-D-glucosyltransferase/ transferase, transferring glycosyl groups / transferase, transferring hexosyl groups	UGT85A1	0.46	0.019629	-0.237	0.635062	-0.228	0.335748
At2g31350	GLX2-5 (GLYOXALASE 2-5); hydroxyacylglutathione hydrolase/ iron ion binding / zinc ion binding	GLX2-5	0.46	0.052633	0.125	0.933945	0.117	0.722347
At1g23820	SPDS1 (spermidine synthase 1); spermidine synthase	SPDS1	0.46	0.001178	0.19	0.52253	0.344	0.022475
At5g39790	putative starch binding scaffold protein	AT5G39790	0.459	0.225709	0.296	0.812232	0.496	0.213172
At4g25900	aldose 1-epimerase family protein	AT4G25900	0.459	0.008497	0.136	0.847642	0.46	0.016552
At4g24330	hypothetical protein	AT4G24330	0.459	0.048686	0.083	0.96435	0.521	0.039669
At1g80180	MAPK kinase substrate	AT1G80180	0.459	0.131386	-0.068	0.983326	0.223	0.552735
At1g54010	GDSL esterase/lipase /// GDSL esterase/lipase	AT1G54000 /// AT1G54010	0.459	0.228905	0.574	0.357758	0.286	0.519608
At5g15090	VDAC3 (VOLTAGE DEPENDENT ANION CHANNEL 3); voltage-gated anion channel	VDAC3	0.458	0.017375	0.277	0.487939	0.149	0.551554
At5g25780	TIF3B1 (TRANSLATION INITIATION FACTOR 3B1); nucleic acid binding / translation initiation factor	TIF3B1	0.458	0.012311	0.055	0.973448	0.277	0.18996
At5g62570	calmodulin binding protein 60a	AT5G62570	0.458	0.05688	-0.106	0.95165	-0.419	0.117096
At5g60360	AALP (Arabidopsis aleurain-like protease); cysteine-type peptidase	AALP	0.457	0.010133	0.135	0.854396	0.397	0.0427
At4g32180	ATPANK2 (PANTOTHENATE KINASE 2); pantothenate kinase	ATPANK2	0.457	0.040682	0.083	0.963053	0.186	0.51308
At1g72770	HAB1 (HOMOLOGY TO ABI1); catalytic/ protein serine/threonine phosphatase	HAB1	0.457	0.024697	0.269	0.562893	0.405	0.072042
At1g80820	CCR2 (CINNAMOYL COA REDUCTASE); cinnamoyl-CoA reductase	CCR2	0.457	0.04171	0.312	0.511061	0.253	0.345953
At2g41630	TFIIB (TRANSCRIPTION FACTOR II B); RNA polymerase II transcription factor/ protein binding / transcription regulator/ translation initiation factor/ zinc ion binding	TFIIB	0.456	0.021908	0.301	0.448803	-0.02	0.952536
At5g04760	duplicated SANT DNA-binding domain-containing protein	AT5G04760	0.456	0.005463	0.162	0.76266	0.104	0.636716
At5g57870	putative translation initiation factor	eIFiso4G1	0.455	0.092552	0.438	0.346147	0.376	0.213839
At2g22780	PMDH1 (PEROXISOMAL NAD-MALATE DEHYDROGENASE 1); L-malate dehydrogenase/ binding / catalytic/ malate dehydrogenase/ oxidoreductase/ oxidoreductase, acting on the CH-OH group of donors, NAD or NADP as acceptor	PMDH1	0.455	0.040415	0.094	0.95588	0.001	0.998539
At3g48930	EMB1080 (embryo defective 1080); structural constituent of ribosome	EMB1080	0.454	0.083094	0.499	0.217737	0.763	0.00659
At4g23460	beta-adaptin-like protein C	AT4G23460	0.454	0.030603	0.302	0.484444	0.039	0.90952
At2g27530	PGY1 (PIGGYBACK1); RNA binding / structural constituent of ribosome	PGY1	0.454	0.074659	0.459	0.263216	0.392	0.168602
At5g20500	glutaredoxin-C4	AT5G20500	0.453	0.015135	0.132	0.875295	0.223	0.319767
At1g53030	Cytochrome C oxidase copper chaperone (COX17)	AT1G53030	0.453	0.021002	0.078	0.959858	0.132	0.616157
At1g73030	VPS46.2	VPS46.2	0.453	0.001682	-0.101	0.871364	0.103	0.578428
At2g19480	NAP1;2 (NUCLEOSOME ASSEMBLY PROTEIN 1;2); DNA binding	NAP1;2	0.453	0.110933	0.248	0.79276	0.33	0.30938
At5g62020	AT-HSFB2A; DNA binding / transcription factor	HSFB2A	0.452	0.003118	0.204	0.544679	0.298	0.075273
At5g11810	hypothetical protein	AT5G11810	0.452	0.014878	0.066	0.966377	0.278	0.197539
At1g58200	MSL3 (MscS-LIKE 3); ion channel	MSL3	0.452	0.023591	0.003	0.997692	0.226	0.349922
At3g13610	feruloyl CoA ortho-hydroxylase 1	AT3G13610	0.452	0.005276	0.068	0.956748	-0.183	0.347781
At5g18670	BMY3; beta-amylase/ catalytic/ cation binding	BMY3	0.451	0.014336	0.853	0.000837	0.661	0.001599
At1g67470	inactive serine/threonine-protein kinase	AT1G67470	0.451	0.008456	0.159	0.787685	0.011	0.97171
At5g14030	translocon-associated protein subunit beta	AT5G14030	0.45	0.014709	0.357	0.232478	0.508	0.01246
At2g02760	ATUBC2 (UBIQUITING-CONJUGATING ENZYME 2); ubiquitin-protein ligase	ATUBC2	0.45	0.188576	0.173	0.930422	0.357	0.350223
At5g53550	YSL3 (YELLOW STRIPE LIKE 3); oligopeptide transporter	YSL3	0.449	0.016905	0.34	0.281277	0.378	0.070149
At3g60190	ADL1E (ARABIDOPSIS DYNAMIN-LIKE 1E); GTP binding / GTPase	ADL1E	0.449	0.002878	0.062	0.956748	0.355	0.028933
At1g02120	VAD1 (VASCULAR ASSOCIATED DEATH1)	VAD1	0.449	0.020903	0.195	0.756242	0.452	0.03456
At2g27310	F-box protein	AT2G27310	0.449	0.000278	0.198	0.319373	0.189	0.147158
At2g41140	CRK1 (CDPK-RELATED KINASE 1); calcium ion binding / calcium-dependent protein serine/threonine phosphatase/ calmodulin-dependent protein kinase/ kinase	CRK1	0.449	0.035549	0.443	0.176169	0.687	0.003709
At1g32210	ATDAD1 (DEFENDER AGAINST APOPTOTIC DEATH 1)	ATDAD1	0.448	0.002631	0.064	0.952872	0.409	0.011115
At5g04410	NAC2; transcription factor	NAC2	0.448	0.002325	0.112	0.850306	0.028	0.904682
At1g67850	hypothetical protein	AT1G67850	0.447	0.002822	0.139	0.78144	0.404	0.012616
At5g62000	ARF2 (AUXIN RESPONSE FACTOR 2); protein binding / transcription factor	ARF2	0.447	0.060362	0.162	0.877314	0.201	0.500511
At2g45140	PVA12 (PLANT VAP HOMOLOG 12); structural molecule	PVA12	0.447	0.014336	0.095	0.935861	0.157	0.503733
At4g16190	papain family cysteine protease	AT4G16190	0.446	0.055584	0.048	0.985315	0.58	0.021
At3g07390	AIR12; extracellular matrix structural constituent	AIR12	0.446	0.309913	0.164	0.95538	0.311	0.529412
At1g67250	proteasome maturation protein UMP1	AT1G67250	0.446	0.067839	0.118	0.944602	0.432	0.108661
At4g23570	SGT1A; protein binding	SGT1A	0.445	0.054406	0.444	0.221884	0.727	0.004111
At4g03020	WD40 domain-containing protein	AT4G03020	0.445	0.038225	0.282	0.561945	0.485	0.038772
At1g72060	serine-type endopeptidase inhibitor	AT1G72060	0.445	0.192153	0.473	0.452365	0.103	0.830208
At1g15670	F-box protein KMD	AT1G15670	0.445	0.015236	0.216	0.652015	0.083	0.757443
At5g61780	TUDOR-SN protein 2	Tudor2	0.444	0.126639	0.026	0.99267	0.279	0.410648
At5g48960	HAD-superfamily hydrolase, subfamily IG, 5'-nucleotidase	AT5G48960	0.444	0.141961	0.075	0.978108	0.336	0.326721
At5g01800	saposin B domain-containing protein	AT5G01800	0.444	0.063418	-0.033	0.991951	0.205	0.491705
At3g52880	monodehydroascorbate reductase, putative	ATMDAR1	0.444	0.018246	0.171	0.79276	0.432	0.036995
At1g42480	hypothetical protein	AT1G42480	0.444	0.007227	-0.005	0.996908	0.056	0.821559
At5g50160	FRO8 (FERRIC REDUCTION OXIDASE 8); ferric-chelate reductase/ oxidoreductase	FRO8	0.443	0.005276	-0.138	0.806684	0.413	0.017458
At5g49280	hydroxyproline-rich glycoprotein family protein	AT5G49280	0.443	0.08164	0.029	0.991951	-0.297	0.314588
At5g18150	Methyltransferase-related protein	AT5G18150	0.443	0.005364	0.074	0.946555	-0.136	0.501781
At5g42830	HXXXD-type acyl-transferase-like protein	AT5G42830	0.442	0.016838	0.356	0.233814	0.256	0.235742
At5g14040	phosphate transporter 3;1	PHT3;1	0.442	0.067538	0.341	0.485598	0.429	0.107383
At3g02090	mitochondrial processing peptidase beta subunit, putative	MPPBETA	0.442	0.077524	0.307	0.596449	0.371	0.185652
At5g52650	40S ribosomal protein S10-3	AT5G52650	0.441	0.015085	0.351	0.230208	0.403	0.044015
At5g37510	EMB1467 (embryo defective 1467); NADH dehydrogenase (ubiquinone)/ NADH dehydrogenase/ electron carrier/ iron-sulfur cluster binding / oxidoreductase/ oxidoreductase, acting on NADH or NADPH	EMB1467	0.441	0.093448	0.204	0.83792	0.352	0.235435
At1g75270	DHAR2 (DEHYDROASCORBATE REDUCTASE 2); glutathione binding / glutathione dehydrogenase (ascorbate)	DHAR2	0.441	0.017681	0.287	0.430282	0.273	0.205235
At5g66900	CC-NBS-LRR class disease resistance protein /// CC-NBS-LRR class disease resistance protein	AT5G66900 /// AT5G66910	0.44	0.048308	0.33	0.455358	0.106	0.736479
At3g48750	CDC2 (CELL DIVISION CONTROL 2); cyclin-dependent protein kinase/ kinase/ protein binding / protein kinase	CDC2	0.44	0.182765	0.165	0.93088	0.475	0.177471
At1g53570	MAP3KA; ATP binding / kinase/ protein kinase/ protein serine/threonine kinase	MAP3KA	0.44	0.025677	-0.019	0.992596	0.063	0.833085
At1g35720	ANNAT1 (ANNEXIN ARABIDOPSIS 1); ATP binding / calcium ion binding / calcium-dependent phospholipid binding / copper ion binding / peroxidase/ protein homodimerization	ANNAT1	0.44	0.318547	0.111	0.976063	0.122	0.83433
At1g56075	LOS1; copper ion binding / translation elongation factor/ translation factor, nucleic acid binding	LOS1	0.44	0.009432	0.552	0.014517	0.544	0.003972
At1g22780	PFL (POINTED FIRST LEAVES); RNA binding / nucleic acid binding / structural constituent of ribosome	PFL	0.44	0.135552	0.481	0.320691	0.589	0.055775
At2g19730	60S ribosomal protein L28-1	AT2G19730	0.44	0.085461	0.431	0.312556	0.5	0.068065
At5g42850	thioredoxin-like protein Clot	AT5G42850	0.439	0.01678	0.309	0.343195	0.129	0.598724
At3g29360	putative UDP-glucose 6-dehydrogenase 1	AT3G29360	0.438	0.100314	-0.224	0.808294	-0.291	0.348956
At1g75950	SKP1 (S PHASE KINASE-ASSOCIATED PROTEIN 1); protein binding / ubiquitin-protein ligase	SKP1	0.438	0.16028	0.193	0.891032	0.257	0.489808
At2g38740	haloacid dehalogenase-like hydrolase family protein	AT2G38740	0.438	0.004175	-0.133	0.806684	0.335	0.044571
At2g33730	DEAD-box ATP-dependent RNA helicase 21	AT2G33730	0.438	0.012781	0.157	0.801407	0.239	0.246963
At4g19660	NPR4 (NPR1-like protein 4); protein binding	NPR4	0.437	0.011672	0.359	0.179221	0.59	0.002428
At3g22230	60S ribosomal protein L27-2	AT3G22230	0.437	0.088324	0.235	0.779706	0.527	0.054244
At1g20110	RING/FYVE/PHD zinc finger-containing protein	AT1G20110	0.437	0.012467	0.059	0.968462	0.141	0.534239
At1g27000	hypothetical protein	AT1G27000	0.437	0.189188	0.167	0.930422	0.26	0.507992
At5g27420	E3 ubiquitin-protein ligase ATL31	CNI1	0.436	0.044625	0.013	0.994813	0.171	0.539476
At2g47650	UXS4 (UDP-XYLOSE SYNTHASE 4); UDP-glucuronate decarboxylase/ catalytic	UXS4	0.436	0.068101	0.029	0.991951	0.082	0.812868
At4g18730	RPL16B; structural constituent of ribosome	RPL16B	0.436	0.094404	0.603	0.096797	0.587	0.034145
At3g04920	40S ribosomal protein S24-1	AT3G04920	0.436	0.007441	0.291	0.288772	0.539	0.003067
At5g47420	tryptophan RNA-binding attenuator-like protein	AT5G47420	0.435	0.003712	0.213	0.487715	0.189	0.282986
At5g02870	60S ribosomal protein L4-2	AT5G02870	0.435	0.08015	0.434	0.2824	0.499	0.061386
At1g27400	60S ribosomal protein L17-1	AT1G27400	0.435	0.068675	0.275	0.651651	0.793	0.002446
At1g03400	1-aminocyclopropane-1-carboxylate oxidase-like 4	AT1G03400	0.435	0.005044	0.282	0.272227	0.816	2.9e-05
At2g18110	elongation factor 1B beta /// translation elongation factor EF1B/ribosomal protein S6 family protein	AT1G30230 /// AT2G18110	0.435	0.088324	0.225	0.79276	0.365	0.20131
At4g16830	hyaluronan / mRNA binding domain-containing protein	AT4G16830	0.434	0.014839	0.111	0.903946	0.27	0.190665
At3g57290	EIF3E (EUKARYOTIC TRANSLATION INITIATION FACTOR 3E); translation initiation factor	EIF3E	0.434	0.011873	0.265	0.43202	0.296	0.131211
At4g34920	PLC-like phosphodiesterases superfamily protein /// 1-phosphatidylinositol phosphodiesterase-related protein	AT4G34920 /// AT4G34930	0.434	0.018448	-0.177	0.774867	0.617	0.002765
At1g20823	RING-H2 finger protein ATL80	AT1G20823	0.434	0.098541	-0.488	0.232854	-0.438	0.126582
At1g78200	putative protein phosphatase 2C 17	AT1G78200	0.434	0.035662	0.202	0.765936	0.351	0.133614
At1g56170	NF-YC2 (NUCLEAR FACTOR Y, SUBUNIT C2); DNA binding / transcription activator/ transcription factor	NF-YC2	0.434	0.035502	-0.008	0.996387	0.478	0.034295
At5g16470	C2H2 type zinc finger protein	AT5G16470	0.433	0.211874	-0.086	0.977494	0.567	0.111285
At5g13810	Glutaredoxin family protein	AT5G13810	0.433	0.074527	-0.049	0.985315	0.11	0.747186
At4g26230	60S ribosomal protein L31-2	AT4G26230	0.433	0.220455	0.538	0.346147	0.383	0.317873
At3g05650	AtRLP32 (Receptor Like Protein 32); kinase/ protein binding	AtRLP32	0.433	0.000548	-0.023	0.985435	0.142	0.317738
At1g77450	anac032 (Arabidopsis NAC domain containing protein 32); transcription factor	anac032	0.433	0.046207	0.251	0.656061	0.363	0.138107
At1g47420	succinate dehydrogenase 5	SDH5	0.431	0.064354	0.119	0.935861	0.337	0.201261
At2g32140	transmembrane receptor protein	AT2G32140	0.431	0.010202	-0.118	0.876664	0.099	0.667646
At5g66210	CPK28; ATP binding / calcium ion binding / calmodulin-dependent protein kinase/ protein kinase/ protein serine/threonine kinase	CPK28	0.43	0.352404	-0.031	0.994283	-1.395	0.00187
At5g52240	MSBP1 (membrane steroid binding protein 1); steroid binding	MSBP1	0.43	0.055548	-0.014	0.994813	0.132	0.661801
At1g13210	ACA.l (autoinhibited Ca2+/ATPase II); ATPase, coupled to transmembrane movement of ions, phosphorylative mechanism / calmodulin binding	ACA.l	0.43	0.012049	0.099	0.922113	0.086	0.722122
At2g17130	IDH2 (ISOCITRATE DEHYDROGENASE SUBUNIT 2); isocitrate dehydrogenase (NAD+)/ oxidoreductase, acting on the CH-OH group of donors, NAD or NADP as acceptor	IDH2	0.43	0.012852	0.096	0.928659	0.191	0.365206
At5g56670	40S ribosomal protein S30 /// 40S ribosomal protein S30 /// 40S ribosomal protein S30	AT2G19750 /// AT4G29390 /// AT5G56670	0.429	0.016037	0.35	0.219129	0.607	0.002428
At5g11520	ASP3 (ASPARTATE AMINOTRANSFERASE 3); L-aspartate:2-oxoglutarate aminotransferase	ASP3	0.429	0.092341	0.109	0.952872	0.133	0.698245
At1g20696	HMGB3 (HIGH MOBILITY GROUP B 3); DNA binding / chromatin binding / structural constituent of chromatin / transcription factor	HMGB3	0.429	0.060398	0.168	0.858351	0.6	0.014665
At3g42570	peroxidase 29 /// peroxidase family protein	AT3G17070 /// AT3G42570	0.429	0.033427	-0.027	0.991951	0.515	0.019322
At3g07350	hypothetical protein	AT3G07350	0.429	0.037553	0.617	0.025507	0.457	0.042995
At2g37990	ribosome biogenesis regulatory protein-like protein	AT2G37990	0.429	0.031829	0.081	0.958805	0.254	0.282706
At5g66140	PAD2 (PROTEASOME ALPHA SUBUNIT D 2); endopeptidase/ peptidase/ threonine-type endopeptidase	PAD2	0.428	0.069102	0.174	0.855231	0.198	0.499956
At5g53050	hydrolase, alpha/beta fold family protein	AT5G53050	0.428	0.064799	0.184	0.835761	0.422	0.096454
At3g47833	succinate dehydrogenase 7	AT3G47833	0.428	0.067118	0.277	0.628107	0.242	0.387133
At4g17830	peptidase M20/M25/M40 family protein	AT4G17830	0.428	0.001198	0.236	0.26767	0.56	0.000232
At1g07500	hypothetical protein	AT1G07500	0.428	0.019607	0.254	0.521794	0.104	0.67997
At1g54130	RSH3 (RELA/SPOT HOMOLOG 3); GTP diphosphokinase	RSH3	0.428	0.094041	0.027	0.991951	0.112	0.754947
At2g37940	inositol phosphorylceramide synthase 2	AtIPCS2	0.428	0.012793	0.1	0.921552	-0.118	0.607899
At5g47850	CCR4 (ARABIDOPSIS THALIANA CRINKLY4 RELATED 4); kinase	CCR4	0.427	0.002223	0.068	0.943841	-0.119	0.496323
At2g22870	EMB2001 (embryo defective 2001); GTP binding	EMB2001	0.427	0.063483	0.274	0.624898	0.323	0.215878
At2g38130	ATMAK3; N-acetyltransferase	ATMAK3	0.427	0.004713	0.061	0.958805	0.2	0.25802
At5g48030	GFA2 (GAMETOPHYTIC FACTOR 2); heat shock protein binding / unfolded protein binding	GFA2	0.426	0.059515	0.082	0.96407	0.359	0.158624
At3g63310	BRZ-INSENSITIVE-LONG HYPOCOTYLS 4	BIL4	0.426	0.002398	0.007	0.996082	0.073	0.705785
At3g44010	40S ribosomal protein S29 /// 40S ribosomal protein S29 /// 40S ribosomal protein S29	AT3G43980 /// AT3G44010 /// AT4G33865	0.426	0.080477	0.442	0.256176	0.565	0.029551
At3g15660	GRX4 (GLUTAREDOXIN 4); metal ion binding	GRX4	0.426	0.054184	0.225	0.740339	0.397	0.105192
At1g27760	interferon-related developmental regulator family protein / IFRD protein family	SAT32	0.426	0.009526	0.402	0.088556	0.575	0.001973
At5g63030	glutaredoxin-C1	AT5G63030	0.425	0.01328	0.076	0.95266	0.417	0.027034
At4g24440	transcription initiation factor IIA subunit 2	AT4G24440	0.425	0.047962	0.207	0.767032	0.436	0.062733
At2g38020	VCL1 (VACUOLELESS 1)	VCL1	0.425	0.036925	0.096	0.946555	0.364	0.110905
At2g23090	hypothetical protein	AT2G23090	0.425	0.025726	0.073	0.962917	0.375	0.075819
At4g15780	ATVAMP724	ATVAMP724	0.424	0.008683	-0.136	0.819919	0.09	0.687975
At5g61030	GR-RBP3 (glycine-rich RNA-binding protein 3); ATP binding / RNA binding	GR-RBP3	0.424	0.123627	0.351	0.551517	0.211	0.53414
At5g55160	SUMO2 (SMALL UBIQUITIN-LIKE MODIFIER 2); protein binding / protein tag	SUMO2	0.424	0.085453	0.116	0.944602	0.407	0.133762
At1g07140	SIRANBP; Ran GTPase binding	SIRANBP	0.424	0.031824	0.292	0.462678	0.234	0.322836
At1g10630	ATARFA1F (ARABIDOPSIS THALIANA ADP-RIBOSYLATION FACTOR A1F); GTP binding / copper ion binding / phospholipase activator/ protein binding	ATARFA1F	0.424	0.072529	0.036	0.989989	0.231	0.414304
At2g36380	PDR6; ATPase, coupled to transmembrane movement of substances	PDR6	0.424	0.037653	0.019	0.99318	0.021	0.950288
At3g45030	40S ribosomal protein S20-1 /// 40S ribosomal protein S20-1	AT3G45030 /// AT5G62300	0.423	0.113134	0.32	0.600884	0.473	0.098635
At5g67340	ARM repeat superfamily protein	AT5G67340	0.422	0.006271	0.136	0.803347	0.03	0.905466
At5g60160	zn-dependent exopeptidases superfamily protein	AT5G60160	0.422	0.015292	0.189	0.71374	0.541	0.005169
At5g59140	BTB/POZ domain-containing protein	AT5G59140	0.422	0.013367	-0.03	0.988447	0.362	0.054928
At4g34670	40S ribosomal protein S3a-2	AT4G34670	0.421	0.075278	0.251	0.706532	0.391	0.135943
At4g00585	hypothetical protein	AT4G00585	0.421	0.063583	0.148	0.887408	0.178	0.536596
At5g28060	40S ribosomal protein S24-2	AT5G28060	0.42	0.31453	0.156	0.95538	0.556	0.184358
At1g03850	glutaredoxin ATGRXS13	AT1G03850	0.42	0.080962	0.423	0.278763	0.217	0.458395
At2g31060	elongation factor family protein	AT2G31060	0.42	0.035571	0.095	0.946473	0.355	0.114366
At2g46230	PIN domain-containing protein	AT2G46230	0.42	0.001386	0.088	0.877314	0.401	0.004683
At5g63970	ring domain ligase 3	AT5G63970	0.419	0.021183	-0.055	0.972783	0.127	0.598724
At5g57815	cytochrome c oxidase subunit 6b-2	AT5G57815	0.419	0.085505	0.176	0.858584	0.185	0.546256
At3g55830	EPC1 (ECTOPICALLY PARTING CELLS); UDP-glucosyltransferase/ transferase, transferring glycosyl groups	EPC1	0.419	0.02546	0.28	0.458243	0.115	0.650744
At1g21910	ethylene-responsive transcription factor ERF012	AT1G21910	0.419	0.565948	0.203	0.96435	-2.116	0.000975
At2g47610	60S ribosomal protein L7a-1	AT2G47610	0.418	0.069102	0.371	0.362971	0.41	0.105
At5g03340	cell division control protein 48C	AT5G03340	0.418	0.012641	0.079	0.946555	-0.034	0.899798
At4g11000	ankyrin repeat-containing protein	AT4G11000	0.418	0.021602	0.133	0.86476	0.036	0.90505
At4g10450	60S ribosomal protein L9-2	AT4G10450	0.418	0.024318	0.166	0.798987	0.526	0.010081
At1g78210	alpha/beta-Hydrolases superfamily protein	AT1G78210	0.418	0.168781	0.218	0.851197	0.273	0.439911
At1g70770	hypothetical protein	AT1G70770	0.418	0.126639	0.072	0.976784	0.052	0.901537
At2g25625	hypothetical protein	AT2G25625	0.418	0.012623	-0.016	0.99318	0.153	0.469326
At2g27690	CYP94C1; fatty acid (omega-1)-hydroxylase/ oxygen binding	CYP94C1	0.418	0.092017	-0.167	0.877314	-0.703	0.007963
At3g25070	RIN4 (RPM1 INTERACTING PROTEIN 4); protein binding	RIN4	0.417	0.006319	0.173	0.675566	0.223	0.206785
At2g39020	probable acetyltransferase NATA1-like	AT2G39020	0.417	0.084716	-0.033	0.991951	0.274	0.33006
At1g69620	RPL34 (RIBOSOMAL PROTEIN L34); structural constituent of ribosome	RPL34	0.416	0.059476	0.238	0.700721	0.357	0.147767
At2g47110	UBQ6; protein binding	UBQ6	0.416	0.138219	0.327	0.615022	0.576	0.049158
At3g45040	putative dolichol kinase	AT3G45040	0.415	0.028328	0.015	0.994364	-0.292	0.178759
At1g69640	SBH1 (SPHINGOID BASE HYDROXYLASE 1); catalytic/ sphingosine hydroxylase	SBH1	0.415	0.013868	0.041	0.981586	0.267	0.168902
At2g32060	40S ribosomal protein S12-2	AT2G32060	0.415	0.060621	0.354	0.37212	0.402	0.097984
At2g32030	Acyl-CoA N-acyltransferases (NAT) superfamily protein	AT2G32030	0.415	0.010344	-0.104	0.897422	-0.04	0.874827
At2g38610	RNA-binding KH domain-containing protein	AT2G38610	0.415	0.048586	0.17	0.835582	-0.11	0.705712
At3g46600	scarecrow-like protein 30	AT3G46600	0.414	0.021342	0.343	0.241597	0.263	0.207593
At4g29960	hypothetical protein	AT4G29960	0.414	0.055584	0.176	0.828591	0.028	0.938597
At1g59710	hypothetical protein	AT1G59710	0.414	0.019851	-0.065	0.96407	-0.047	0.866312
At2g21870	mitochondrial F1F0-ATP synthase subunit Fad	MGP1	0.414	0.098783	0.166	0.879125	0.369	0.185424
At5g67450	AZF1 (ARABIDOPSIS ZINC-FINGER PROTEIN 1); DNA binding / nucleic acid binding / transcription factor/ transcription repressor/ zinc ion binding	AZF1	0.413	0.012826	0.194	0.657835	0.283	0.134447
At3g62010	hypothetical protein	AT3G62010	0.413	0.158443	-0.047	0.988447	0.103	0.800838
At3g56340	40S ribosomal protein S26-3	AT3G56340	0.413	0.135513	0.335	0.588156	0.456	0.125529
At3g52300	ATPQ (ATP SYNTHASE D CHAIN, MITOCHONDRIAL)	ATPQ	0.413	0.016968	0.3	0.318746	0.446	0.019048
At3g09460	major facilitator superfamily protein	AT3G09470	0.413	0.033636	0.385	0.207693	0.221	0.342335
At3g06350	MEE32 (MATERNAL EFFECT EMBRYO ARREST 32); 3-dehydroquinate dehydratase/ NADP or NADPH binding / binding / catalytic/ shikimate 5-dehydrogenase	MEE32	0.413	0.015782	0.227	0.562102	0.396	0.035845
At1g15930	40S ribosomal protein S12-1	AT1G15930	0.413	0.046544	0.374	0.273587	0.296	0.212813
At1g51980	putative mitochondrial-processing peptidase subunit alpha-1	AT1G51980	0.413	0.080536	0.37	0.38353	0.378	0.147109
At5g17490	RGL3 (RGA-LIKE PROTEIN 3); transcription factor	RGL3	0.412	0.10936	0.272	0.697845	0.036	0.928545
At1g16810	hypothetical protein	AT1G16810	0.412	0.058677	-0.16	0.857527	0.476	0.043513
At1g68710	putative phospholipid-transporting ATPase 9	AT1G68710	0.412	0.015303	0.129	0.855231	0.156	0.469141
At1g13190	RNA recognition motif-containing protein	AT1G13190	0.412	0.048249	0.01	0.996082	0.007	0.983968
At2g39960	signal peptidase complex subunit 2	AT2G39960	0.412	0.065543	0.039	0.988143	0.075	0.820826
At2g23200	putative receptor-like protein kinase	AT2G23200	0.411	0.017724	0.164	0.782252	0.452	0.017817
At5g62050	OXA1; P-P-bond-hydrolysis-driven protein transmembrane transporter	OXA1	0.411	0.069177	0.387	0.308884	-0.007	0.985011
At5g39510	SGR4 (SHOOT GRAVITROPSIM 4); receptor	SGR4	0.411	0.017626	0.031	0.987464	0.071	0.780967
At5g11860	SCP1-like small phosphatase 5	SSP5	0.411	0.03059	0.161	0.818519	0.15	0.541704
At4g14680	APS3; sulfate adenylyltransferase (ATP)	APS3	0.41	0.165741	0.545	0.215448	0.439	0.166839
At5g67220	FMN-linked oxidoreductases superfamily protein	AT5G67220	0.41	0.066401	-0.012	0.995257	0.09	0.779169
At4g39210	APL3; glucose-1-phosphate adenylyltransferase	APL3	0.41	0.037458	-0.041	0.985304	0.269	0.240091
At4g24470	TIFY1; transcription factor	TIFY1	0.41	0.216132	-0.145	0.945799	0.118	0.791458
At2g01490	phytanoyl-CoA 2-hydroxylase	AT2G01490	0.41	0.041905	0.002	0.997979	0.075	0.799445
At2g29530	mitochondrial import inner membrane translocase subunit Tim10	TIM10	0.409	0.014809	0.294	0.308545	0.419	0.023242
At4g25210	DNA-binding storekeeper protein-related transcriptional regulator	AT4G25210	0.408	0.04098	-0.023	0.991951	0.126	0.637605
At3g24900	AtRLP39 (Receptor Like Protein 39); protein binding	AtRLP39	0.408	0.009209	0.014	0.993356	0.043	0.858256
At3g27430	PBB1; endopeptidase/ peptidase/ threonine-type endopeptidase	PBB1	0.408	0.167261	0.036	0.991951	0.443	0.161602
At3g09735	DNA-binding protein S1FA3	AT3G09735	0.408	0.053086	0.081	0.962688	0.278	0.2555
At2g37600	60S ribosomal protein L36-1	AT2G37600	0.408	0.007049	0.179	0.643388	0.23	0.18709
At3g43520	transmembrane protein 14C	AT3G43520	0.407	0.014864	0.268	0.389523	0.373	0.043219
At4g28570	Long-chain-alcohol oxidase FAO4B	AT4G28570	0.407	0.09587	0.053	0.984876	-0.005	0.990314
At2g02870	F-box/kelch-repeat protein SKIP11	AT2G02870	0.407	0.023635	0.049	0.977494	-0.136	0.562178
At2g44100	ATGDI1 (ARABIDOPSIS THALIANA GUANOSINE NUCLEOTIDE DIPHOSPHATE DISSOCIATION INHIBITOR 1); RAB GDP-dissociation inhibitor	ATGDI1	0.407	0.13878	0.244	0.784933	0.406	0.174934
At3g26600	ARO4 (ARMADILLO REPEAT ONLY 4); binding	ARO4	0.406	0.23193	0.611	0.207693	0.524	0.132598
At1g71080	RNA polymerase II transcription elongation factor	AT1G71080	0.406	0.007174	0.081	0.93088	0.242	0.16018
At4g36110	SAUR-like auxin-responsive protein	AT4G36110	0.405	0.327335	0.279	0.847642	0.462	0.275345
At4g23200	putative cysteine-rich receptor-like protein kinase 12	CRK12	0.405	0.009121	-0.094	0.910786	-0.091	0.668453
At2g29120	ATGLR2.7; intracellular ligand-gated ion channel	ATGLR2.7	0.405	0.020764	0.178	0.749178	0.25	0.217528
At2g39390	60S ribosomal protein L35-2	AT2G39390	0.405	0.081045	0.357	0.401755	0.467	0.06064
At3g14090	ATEXO70D3 (exocyst subunit EXO70 family protein D3); protein binding	ATEXO70D3	0.404	0.161403	0.218	0.836877	-0.208	0.553157
At1g74060	60S ribosomal protein L6-3 /// 60S ribosomal protein L6-2	AT1G74050 /// AT1G74060	0.404	0.102845	0.174	0.86476	0.523	0.046229
At1g12990	beta-1,4-N-acetylglucosaminyltransferase family protein	AT1G12990	0.404	0.009243	-0.132	0.818519	-0.127	0.527095
At1g23020	FRO3; ferric-chelate reductase	FRO3	0.404	0.059849	0.106	0.94185	0.275	0.268003
At2g39780	RNS2 (RIBONUCLEASE 2); RNA binding / endoribonuclease/ ribonuclease T2	RNS2	0.402	0.028076	0.368	0.200549	0.416	0.038681
At5g13850	NACA3 (NASCENT POLYPEPTIDE-ASSOCIATED COMPLEX SUBUNIT ALPHA-LIKE PROTEIN 3)	NACA3	0.402	0.158049	0.034	0.991951	0.35	0.266305
At3g55620	emb1624 (embryo defective 1624); ribosome binding / translation initiation factor	emb1624	0.402	0.058926	0.459	0.144749	0.525	0.021938
At3g11840	PUB24 (PLANT U-BOX 24); binding / ubiquitin-protein ligase	PUB24	0.402	0.03057	0.081	0.954707	0.044	0.881389
At5g03610	GDSL esterase/lipase	AT5G03610	0.401	0.022344	0.085	0.944697	-0.084	0.739187
At3g53890	40S ribosomal protein S21-1	AT3G53890	0.401	0.204813	0.306	0.725556	0.44	0.186046
At4g22220	ISU1; structural molecule	ISU1	0.401	0.023163	0.211	0.636964	0.344	0.079209
At1g26470	hypothetical protein	AT1G26470	0.401	0.019702	0.201	0.656181	0.316	0.101815
At5g55610	hypothetical protein	AT5G55610	0.4	0.123173	0.142	0.923372	0.055	0.888876
At5g46710	PLATZ transcription factor family protein	AT5G46710	0.4	0.029552	-0.009	0.996082	-0.202	0.366621
At3g50260	CEJ1 (COOPERATIVELY REGULATED BY ETHYLENE AND JASMONATE 1); DNA binding / transcription factor	CEJ1	0.4	0.002931	-0.154	0.66081	-0.047	0.809807
At4g09570	CPK4; calmodulin-dependent protein kinase/ kinase/ protein kinase	CPK4	0.4	0.002837	0.184	0.516392	0.136	0.401583
At3g09805	Isocitrate dehydrogenase [NAD] catalytic subunit 6	IDH-VI	0.4	0.004049	0.263	0.239369	0.302	0.046811
At1g09920	TRAF-type zinc finger-related protein	AT1G09920	0.4	0.023777	0.182	0.743025	0.303	0.130816
At1g67330	hypothetical protein	AT1G67330	0.4	0.010789	0.497	0.017995	0.841	2.5e-05
At2g01350	QPT (QUINOLINATE PHOSHORIBOSYLTRANSFERASE); nicotinate-nucleotide diphosphorylase (carboxylating)	QPT	0.4	0.124334	0.433	0.308545	0.368	0.200035
At2g29400	TOPP1 (TYPE ONE PROTEIN PHOSPHATASE 1); protein serine/threonine phosphatase	TOPP1	0.4	0.010884	0.193	0.617072	0.472	0.00659
At1g28280	VQ motif-containing protein	AT1G28280	0.399	0.005306	0.138	0.771454	0.094	0.623181
At5g43850	ARD4; acireductone dioxygenase [iron(II)-requiring]/ metal ion binding	ARD4	0.399	0.052972	0.515	0.073847	0.919	0.000161
At3g08650	putative zinc transporter	AT3G08650	0.399	0.098723	0.103	0.952745	0.463	0.072957
At1g03900	ATNAP4 (Arabidopsis thaliana non-intrinsic ABC protein 4); ATPase, coupled to transmembrane movement of substances / transporter	ATNAP4	0.399	0.015306	-0.081	0.944602	0.122	0.569478
At5g61020	ECT3	ECT3	0.398	0.004354	0.174	0.597341	0.318	0.036736
At5g52250	UV-B induced transducin protein	AT5G52250	0.398	0.062686	0.202	0.771454	0.074	0.814042
At5g41400	RING/U-box superfamily protein	AT5G41400	0.398	0.005083	0.101	0.871585	0.355	0.021837
At3g48570	protein transport protein sec61 subunit gamma-3	AT3G48570	0.398	0.008148	0.082	0.930422	0.12	0.540474
At2g40590	40S ribosomal protein S26-2 /// 40S ribosomal protein S26-1	AT2G40510 /// AT2G40590	0.398	0.0539	0.215	0.727297	0.514	0.021154
At3g02140	TMAC2 (TWO OR MORE ABRES-CONTAINING GENE 2)	TMAC2	0.398	0.058977	0.188	0.793955	-0.078	0.800504
At1g02170	AMC1 (METACASPASE 1); cysteine-type endopeptidase	AMC1	0.398	0.006888	0.021	0.990564	0.012	0.96324
At5g03455	CDC25; arsenate reductase/ protein tyrosine phosphatase	CDC25	0.397	0.137657	0.28	0.695618	0.521	0.062317
At3g61980	serine protease inhibitor, Kazal-type family protein	AT3G61980	0.397	0.065988	0.113	0.931576	-0.166	0.545474
At3g18130	RACK1C_AT (RECEPTOR FOR ACTIVATED C KINASE 1 C); nucleotide binding	RACK1C_AT	0.397	0.093299	0.418	0.272227	0.562	0.024844
At2g34490	CYP710A2 (cytochrome P450, family 710, subfamily A, polypeptide 2); C-22 sterol desaturase/ oxygen binding	CYP710A2	0.397	0.081203	0.049	0.984876	0.414	0.093855
At4g32870	SRPBCC ligand-binding domain-containing protein	AT4G32870	0.396	0.011629	0.347	0.141171	0.613	0.000732
At4g24160	lysophosphatidic acid acyltransferase	AT4G24160	0.396	0.129188	-0.027	0.991951	-0.3	0.309168
At1g50920	nucleolar GTP-binding protein 1	AT1G50920	0.396	0.044007	-0.044	0.984876	0.336	0.127318
At1g02850	BGLU11 (BETA GLUCOSIDASE 11); catalytic/ cation binding / hydrolase, hydrolyzing O-glycosyl compounds	BGLU11	0.396	0.022634	0.14	0.838315	0.16	0.464677
At5g17000	zinc-binding dehydrogenase family protein /// zinc-binding dehydrogenase family protein	AT5G16980 /// AT5G17000	0.395	0.056253	0.211	0.737925	0.065	0.835194
At5g26830	threonyl-tRNA synthetase	AT5G26830	0.395	0.105687	0.077	0.969884	0.247	0.390006
At3g25020	AtRLP42 (Receptor Like Protein 42); protein binding	AtRLP42	0.395	0.003642	0.121	0.797479	0.22	0.152479
At5g67590	FRO1 (FROSTBITE1); NADH dehydrogenase (ubiquinone)	FRO1	0.394	0.162269	0.132	0.942348	0.184	0.601284
At3g53660	CPuORF51 (Conserved peptide upstream open reading frame 51)	CPuORF51	0.394	0.024685	0.216	0.615873	0.343	0.078682
At4g32940	GAMMA-VPE (GAMMA VACUOLAR PROCESSING ENZYME); cysteine-type endopeptidase	GAMMA-VPE	0.394	0.070889	0.16	0.856553	0.198	0.457173
At1g05350	NAD(P)-binding Rossmann-fold superfamily protein	AT1G05350	0.394	0.038464	-0.021	0.991951	0.068	0.809918
At2g37570	SLT1 (sodium- and lithium-tolerant 1)	SLT1	0.394	0.072639	-0.144	0.885893	0.045	0.896487
At5g37780	CAM1 (CALMODULIN 1); calcium ion binding	CAM1	0.393	0.012758	-0.03	0.986453	0.149	0.450765
At3g57000	nucleolar essential protein-related protein	AT3G57000	0.393	0.007924	0.188	0.590389	0.407	0.012081
At3g13790	ATBFRUCT1; beta-fructofuranosidase/ hydrolase, hydrolyzing O-glycosyl compounds	ATBFRUCT1	0.393	0.011558	0.031	0.985315	0.171	0.366818
At1g52380	protein nucleoporin 50	AT1G52380	0.393	0.021269	-0.05	0.974877	0.065	0.795859
At1g72750	ATTIM23-2; P-P-bond-hydrolysis-driven protein transmembrane transporter/ protein transporter	ATTIM23-2	0.393	0.277111	0.103	0.970145	0.063	0.905466
At1g28510	Optic atrophy 3 protein (OPA3)	AT1G28510	0.392	0.075811	0.048	0.984876	0.25	0.33368
At2g48010	RKF3 (RECEPTOR-LIKE KINASE IN IN FLOWERS 3); kinase/ receptor signaling protein serine/threonine kinase	RKF3	0.392	0.040496	0.144	0.855231	0.013	0.969288
At5g30145	hypothetical protein	AT5G30490	0.391	0.013345	0.026	0.989989	-0.062	0.790137
At5g24590	TIP (TCV-INTERACTING PROTEIN); transcription coactivator/ transcription factor	TIP	0.391	0.045585	0.014	0.994454	-0.287	0.200644
At5g05300	hypothetical protein	AT5G05300	0.391	0.024628	0.12	0.877314	0.212	0.307502
At4g34120	LEJ1 (LOSS OF THE TIMING OF ET AND JA BIOSYNTHESIS 1)	LEJ1	0.391	0.00235	0.029	0.984517	0.15	0.321166
At5g20570	RBX1 (RING-BOX 1); protein binding	RBX1	0.39	0.062976	-0.055	0.978108	0.121	0.666661
At5g38980	hypothetical protein	AT5G38980	0.39	0.091044	0.479	0.157522	0.761	0.00238
At5g38530	tryptophan synthase beta chain	TSBtype2	0.39	0.007036	0.214	0.464063	0.489	0.002489
At3g60245	zinc-binding ribosomal protein family protein	AT3G60245	0.39	0.172902	0.481	0.281594	0.475	0.114838
At5g09900	EMB2107 (EMBRYO DEFECTIVE 2107)	EMB2107	0.389	0.033427	0.021	0.991951	0.268	0.203552
At1g19380	hypothetical protein	AT1G19380	0.389	0.091715	-0.008	0.996689	-0.754	0.00252
At2g04690	Pyridoxamine 5'-phosphate oxidase family protein	AT2G04690	0.389	0.089774	0.126	0.92345	0.708	0.004108
At1g09140	serine-arginine rich RNA binding protein	ATSRP30	0.389	0.105302	0.273	0.648653	0.15	0.628199
At5g48655	RING/U-box domain-containing protein	AT5G48655	0.388	0.109284	0.037	0.989989	-0.104	0.757788
At4g26840	SUMO1 (SMALL UBIQUITIN-LIKE MODIFIER 1); protein binding / protein tag	SUMO1	0.388	0.142785	0.244	0.768106	0.379	0.188925
At3g28510	AAA-type ATPase family protein	AT3G28510	0.388	0.029921	0.122	0.880757	0.168	0.44915
At1g17340	protein SUPPRESSOR OF ACTIN 5	AT1G17340	0.388	0.101879	-0.179	0.845619	0.296	0.272259
At1g09270	IMPA-4 (IMPORTIN ALPHA ISOFORM 4); binding / protein transporter	IMPA-4	0.388	0.016799	0.137	0.821037	0.007	0.978943
At5g16830	SYP21 (SYNTAXIN OF PLANTS 21); SNAP receptor	SYP21	0.387	0.02678	-0.078	0.95165	-0.064	0.804727
At4g33430	BAK1 (BRI1-ASSOCIATED RECEPTOR KINASE); kinase/ protein binding / protein heterodimerization/ protein serine/threonine kinase	BAK1	0.387	0.087036	-0.096	0.953591	-0.183	0.515298
At1g72040	deoxyribonucleoside kinase	AT1G72040	0.387	0.088725	0.192	0.80901	0.635	0.008943
At3g22530	hypothetical protein	AT3G22530	0.387	0.11008	0.314	0.541905	0.86	0.001148
At2g36160	40S ribosomal protein S14-1	AT2G36160	0.387	0.03067	0.315	0.3	0.505	0.010267
At2g37190	ribosomal protein L11 family protein	AT2G37190	0.387	0.118049	0.269	0.675566	0.495	0.057458
At4g17245	RING/U-box domain-containing protein	AT4G17245	0.386	0.117017	-0.023	0.992446	-0.064	0.860049
At5g04600	RNA recognition motif-containing protein	AT5G04600	0.386	0.176564	0.072	0.977494	0.048	0.911728
At4g27690	VPS26B (VACUOLAR PROTEIN SORTING 26B)	VPS26B	0.386	0.049029	0.2	0.742069	0.061	0.837869
At5g52450	MATE efflux family protein	AT5G52450	0.385	0.012094	0.154	0.756138	0.247	0.159434
At3g03610	ELMO/CED-12 family protein	AT3G03610	0.384	0.037576	0.039	0.985304	-0.014	0.965538
At1g04750	VAMP721 (VESICLE-ASSOCIATED MEMBRANE PROTEIN 721)	VAMP721	0.384	0.024318	0.005	0.996962	0.262	0.182286
At1g48850	EMB1144 (embryo defective 1144); chorismate synthase	EMB1144	0.383	0.07266	0.256	0.617072	0.118	0.679362
At5g27470	seryl-tRNA synthetase / serine--tRNA ligase	AT5G27470	0.383	0.07744	0.208	0.764484	0.333	0.168166
At5g49890	CLC-C (CHLORIDE CHANNEL C); anion channel/ voltage-gated chloride channel	CLC-C	0.383	0.071019	0.076	0.96407	0.09	0.767026
At5g47210	Hyaluronan / mRNA binding family protein	AT5G47210	0.383	0.13627	0.563	0.114595	0.482	0.07417
At5g42150	Glutathione S-transferase family protein	AT5G42150	0.383	0.018844	0.232	0.499297	0.21	0.276399
At5g35680	Nucleic acid-binding, OB-fold-like protein	AT5G35680	0.383	0.099442	0.106	0.946555	0.432	0.084043
At3g58560	carbon catabolite repressor protein 4-like 1	AT3G58560	0.383	0.023909	0.028	0.988908	0.503	0.00714
At3g52220	hypothetical protein	AT3G52220	0.383	0.088671	0.109	0.943462	0.306	0.227937
At2g28890	PLL4 (POLTERGEIST LIKE 4); catalytic/ protein serine/threonine phosphatase	PLL4	0.383	0.100019	0.173	0.851197	0.191	0.506523
At1g43890	ATRAB18 (ARABIDOPSIS RAB GTPASE HOMOLOG B18); GTP binding	ATRAB18	0.383	0.097022	0.106	0.946555	0.167	0.566967
At5g23760	putative copper transport protein	AT5G23760	0.382	0.094503	0.42	0.241372	0.292	0.2608
At5g01960	RING/U-box superfamily protein	AT5G01960	0.382	0.087036	0.125	0.922883	0.475	0.04594
At4g29390	40S ribosomal protein S30 /// 40S ribosomal protein S30 /// 40S ribosomal protein S30	AT2G19750 /// AT4G29390 /// AT5G56670	0.382	0.028344	0.198	0.675566	0.417	0.028584
At4g23885	hypothetical protein	AT4G23885	0.382	0.026955	0.013	0.994364	0.089	0.713502
At3g16220	putative eukaryotic LigT protein	AT3G16220	0.382	0.07705	0.314	0.454966	0.349	0.144285
At5g24380	YSL2 (YELLOW STRIPE LIKE 2); oligopeptide transporter	YSL2	0.381	0.010018	0.22	0.461783	0.375	0.020941
At3g56190	ALPHA-SNAP1; binding / soluble NSF attachment protein	ALPHA-SNAP1	0.381	0.088417	0.119	0.928914	0.206	0.446028
At2g21580	40S ribosomal protein S25-2	AT2G21580	0.381	0.167261	0.393	0.438613	0.488	0.089828
At1g24360	3-oxoacyl-[acyl-carrier-protein] reductase	AT1G24360	0.381	0.02673	0.131	0.854396	0.457	0.015438
At2g23680	Cold acclimation protein WCOR413 family	AT2G23680	0.381	0.012626	0.083	0.930448	0.094	0.648273
At5g14780	FDH (FORMATE DEHYDROGENASE); NAD or NADH binding / binding / catalytic/ cofactor binding / oxidoreductase, acting on the CH-OH group of donors, NAD or NADP as acceptor	FDH	0.38	0.188943	0.165	0.906213	0.391	0.205227
At5g57990	UBP23 (UBIQUITIN-SPECIFIC PROTEASE 23); ubiquitin thiolesterase/ ubiquitin-specific protease	UBP23	0.38	0.0289	0.23	0.561945	0.346	0.071512
At4g39200	40S ribosomal protein S25-4	AT4G39200	0.38	0.287311	0.181	0.923372	0.34	0.374746
At1g51650	ATP synthase subunit epsilon	AT1G51650	0.38	0.047615	0.238	0.600057	0.299	0.170163
At1g06290	ACX3 (ACYL-COA OXIDASE 3); acyl-CoA oxidase	ACX3	0.38	0.184237	0.13	0.944602	0.086	0.830588
At1g80670	Rae1-like protein	AT1G80670	0.38	0.054819	0.083	0.956641	-0.131	0.614823
At3g46560	TIM9; P-P-bond-hydrolysis-driven protein transmembrane transporter	TIM9	0.379	0.062471	0.283	0.499297	0.424	0.053984
At3g11910	UBP13 (UBIQUITIN-SPECIFIC PROTEASE 13); ubiquitin thiolesterase/ ubiquitin-specific protease	UBP13	0.379	0.169739	0.22	0.816194	-0.009	0.984361
At2g33150	PKT3 (PEROXISOMAL 3-KETOACYL-COA THIOLASE 3); acetyl-CoA C-acyltransferase	PKT3	0.378	0.03713	0.008	0.996387	0.132	0.577274
At5g36160	tyrosine aminotransferase	AT5G36160	0.378	0.08808	0.459	0.159339	0.653	0.005936
At5g03030	chaperone DnaJ-domain containing protein	AT5G03030	0.378	0.030513	0.161	0.787994	0.239	0.240013
At1g51700	ADOF1; DNA binding / transcription factor	ADOF1	0.378	0.211103	0.253	0.79042	0.503	0.104033
At1g65290	mtACP2 (mitochondrial acyl carrier protein 2); acyl carrier/ metal ion binding	mtACP2	0.378	0.092606	0.184	0.818519	0.454	0.058398
At5g50100	putative thiol-disulfide oxidoreductase DCC	AT5G50100	0.377	0.032162	0.064	0.96435	0.462	0.016639
At5g42990	UBC18 (ubiquitin-conjugating enzyme 18); small conjugating protein ligase/ ubiquitin-protein ligase	UBC18	0.377	0.212932	0.275	0.759822	0.37	0.252999
At3g25230	ROF1 (ROTAMASE FKBP 1); FK506 binding / calmodulin binding / peptidyl-prolyl cis-trans isomerase	ROF1	0.377	0.020955	0.284	0.31438	0.405	0.023593
At5g67470	formin-like protein 6	FH6	0.376	0.048364	0.053	0.976322	-0.19	0.41208
At3g04890	hypothetical protein	AT3G04890	0.376	0.060154	0.224	0.673269	0.551	0.010682
At1g79520	cation efflux family protein	AT1G79520	0.376	0.030603	0.312	0.2824	0.295	0.133955
At4g30440	GAE1 (UDP-D-GLUCURONATE 4-EPIMERASE 1); UDP-glucuronate 4-epimerase/ catalytic	GAE1	0.375	0.284859	-0.381	0.615334	-0.878	0.010039
At4g18040	EIF4E (EUKARYOTIC TRANSLATION INITATION FACTOR 4E); RNA binding / RNA cap binding / protein binding / translation initiation factor	EIF4E	0.375	0.124231	0.297	0.585507	0.287	0.298778
At3g20330	aspartate carbamoyltransferase	PYRB	0.375	0.077819	0.308	0.460598	0.251	0.309168
At5g62540	UBC3 (ubiquitin-conjugating enzyme 3); ubiquitin-protein ligase	UBC3	0.374	0.131421	0.038	0.989989	-0.048	0.899841
At5g48850	ATSDI1 (SULPHUR DEFICIENCY-INDUCED 1); binding	ATSDI1	0.374	0.056587	0.341	0.299062	0.27	0.227876
At3g42150	hypothetical protein /// hypothetical protein	AT1G21930 /// AT3G42150	0.374	0.024992	0.027	0.989568	0.237	0.220566
At2g22660	hypothetical protein	AT2G22660	0.374	0.039619	-0.008	0.996387	0.121	0.615561
At2g20760	Clathrin light chain protein	AT2G20760	0.374	0.053422	0.186	0.768673	0.214	0.356024
At2g16930	ribosomal protein L27 family protein /// large subunit ribosomal protein L27	AT2G16930 /// AT5G15220	0.373	0.030117	0.038	0.984876	0.128	0.568538
At3g22370	AOX1A (ALTERNATIVE OXIDASE 1A); alternative oxidase	AOX1A	0.372	0.090695	-0.052	0.980904	0.062	0.849709
At1g20450	ERD10 (EARLY RESPONSIVE TO DEHYDRATION 10); actin binding	ERD10	0.372	0.479733	-0.2	0.946555	-0.732	0.128678
At1g50600	SCL5; transcription factor	SCL5	0.372	0.050008	0.079	0.956748	0.247	0.263542
At1g23290	RPL27AB; structural constituent of ribosome	RPL27AB	0.372	0.197832	0.437	0.362773	0.593	0.042165
At2g22240	MIPS2 (MYO-INOSITOL-1-PHOSTPATE SYNTHASE 2); binding / catalytic/ inositol-3-phosphate synthase	MIPS2	0.372	0.176846	0.067	0.978108	0.383	0.195281
At2g25000	WRKY60; transcription factor	WRKY60	0.372	0.025056	0.03	0.987367	0.137	0.521418
At2g32070	polynucleotidyl transferase, ribonuclease H-like superfamily protein	AT2G32070	0.372	0.029992	0.002	0.998358	0.033	0.907534
At2g12290	RING; protein binding / zinc ion binding	RING	0.372	0.016427	-0.017	0.991951	0.197	0.285152
At5g61520	sugar transport protein 3	AT5G61520	0.371	0.011471	0.122	0.828559	0.211	0.213997
At4g10970	hypothetical protein	AT4G10970	0.371	0.093892	-0.072	0.968462	0.177	0.520833
At1g50370	phytochrome-associated serine/threonine protein phosphatase 1	AT1G50370	0.371	0.10933	0.187	0.82029	0.311	0.229494
At2g33210	HSP60-2 (HEAT SHOCK PROTEIN 60-2); ATP binding	HSP60-2	0.37	0.0208	0.208	0.573359	0.278	0.124619
At5g55130	CNX5 (CO-FACTOR FOR NITRATE, REDUCTASE AND XANTHINE DEHYDROGENASE 5); Mo-molybdopterin cofactor sulfurase	CNX5	0.37	0.02959	0.127	0.858584	0.34	0.070149
At1g36370	SHM7 (serine hydroxymethyltransferase 7); catalytic/ glycine hydroxymethyltransferase/ pyridoxal phosphate binding	SHM7	0.37	0.158739	0.38	0.430282	0.091	0.802682
At1g08830	CSD1 (COPPER/ZINC SUPEROXIDE DISMUTASE 1); superoxide dismutase	CSD1	0.37	0.451399	0.029	0.994364	0.463	0.340259
At5g66250	kinectin-related protein	AT5G66250	0.369	0.0214	0.061	0.963053	0.182	0.348044
At5g65140	probable trehalose-phosphate phosphatase J	AT5G65140	0.369	0.020395	0.122	0.853618	0.109	0.607644
At3g53430	60S ribosomal protein L12-2	AT3G53430	0.369	0.067836	0.475	0.09473	0.411	0.059514
At4g09560	protease-associated (PA) RING/U-box zinc finger-containing protein	AT4G09560	0.369	0.156765	-0.011	0.996082	0.191	0.546252
At3g12790	SDRB (SHORT-CHAIN DEHYDROGENASE-REDUCTASE B); binding / catalytic/ oxidoreductase	SDRB	0.369	0.062504	0.294	0.443365	0.366	0.091882
At1g03140	splicing factor Prp18-like protein /// splicing factor Prp18 domain-containing protein	AT1G03140 /// AT1G54590	0.369	0.127464	0.045	0.985432	0.176	0.558094
At3g07110	60S ribosomal protein L13a-1	AT3G07110	0.368	0.176813	0.544	0.15723	0.4	0.169207
At2g45240	MAP1A (METHIONINE AMINOPEPTIDASE 1A); aminopeptidase/ metalloexopeptidase	MAP1A	0.367	0.050554	0.04	0.984876	0.278	0.194809
At5g18490	hypothetical protein	AT5G18490	0.367	0.007744	0.013	0.992596	-0.001	0.997122
At5g04800	40S ribosomal protein S17-1 /// 40S ribosomal protein S17-2 /// 40S ribosomal protein S17-4	AT2G04390 /// AT2G05220 /// AT5G04800	0.367	0.226993	0.184	0.887408	0.475	0.127146
At4g34180	cyclase family protein	AT4G34180	0.367	0.141056	0.234	0.761576	0.28	0.323004
At3g25910	hypothetical protein	AT3G25910	0.367	0.033951	-0.119	0.87802	0.295	0.132036
At3g02875	ILR1 (IAA-LEUCINE RESISTANT 1); IAA-Leu conjugate hydrolase/ IAA-Phe conjugate hydrolase/ metallopeptidase	ILR1	0.367	0.09446	0.125	0.918537	0.05	0.882066
At3g07480	2Fe-2S ferredoxin-like protein	AT3G07480	0.367	0.040641	0.097	0.93007	0.407	0.037764
At5g20010	RAN-1; GTP binding / GTPase/ protein binding	RAN-1	0.366	0.181759	0.09	0.966377	0.446	0.120378
At5g44070	CAD1 (CADMIUM SENSITIVE 1); cadmium ion binding / copper ion binding / glutathione gamma-glutamylcysteinyltransferase	CAD1	0.366	0.328301	-0.173	0.934061	0.242	0.568526
At5g10840	endomembrane family protein 70	AT5G10840	0.366	0.109251	0.118	0.930712	0.293	0.253686
At4g23220	cysteine-rich receptor-like protein kinase 14	CRK14	0.366	0.034536	0.054	0.972318	-0.091	0.70531
At4g17900	PLATZ transcription factor family protein	AT4G17900	0.366	0.032824	0.203	0.640532	0.026	0.927168
At3g10860	Cytochrome b-c1 complex, subunit 8 protein	AT3G10860	0.366	0.220456	0.164	0.910786	0.244	0.479068
At3g57460	catalytic/ metal ion binding / metalloendopeptidase/ zinc ion binding protein	AT3G57460	0.365	0.007995	0.142	0.74295	0.193	0.228312
At3g55960	Haloacid dehalogenase-like hydrolase (HAD) superfamily protein	AT3G55960	0.365	0.104707	0.321	0.462137	0.235	0.372594
At3g16860	COBL8 (COBRA-LIKE PROTEIN 8 PRECURSOR)	COBL8	0.365	0.367633	-0.382	0.698635	-0.121	0.815659
At1g80130	tetratricopeptide repeat domain-containing protein	AT1G80130	0.365	0.031728	0.101	0.913345	0.105	0.646234
At5g13100	hypothetical protein	AT5G13100	0.364	0.091042	-0.118	0.92448	-0.101	0.732747
At3g52730	putative ubiquinol-cytochrome c reductase subunit 9	AT3G52730	0.364	0.191614	0.177	0.87802	0.339	0.262034
At4g36190	Serine carboxypeptidase S28 family protein /// Serine carboxypeptidase S28 family protein	AT4G36190 /// AT4G36195	0.364	0.191614	0.08	0.972318	0.514	0.070674
At2g36530	LOS2; copper ion binding / phosphopyruvate hydratase	LOS2	0.364	0.154244	0.299	0.60689	0.301	0.291518
At2g16720	MYB7 (MYB DOMAIN PROTEIN 7); DNA binding / transcription factor	MYB7	0.364	0.082927	0.122	0.912258	0.391	0.084478
At3g49910	60S ribosomal protein L26-1	AT3G49910	0.363	0.105487	0.379	0.301478	0.562	0.017574
At3g14290	PAE2; endopeptidase/ peptidase/ threonine-type endopeptidase	PAE2	0.363	0.025851	-0.076	0.946555	0.21	0.274405
At1g78280	F-box protein	AT1G78280	0.363	0.200083	-0.247	0.777624	-0.292	0.353118
At1g06530	peroxisomal and mitochondrial division factor2	AT1G06530	0.363	0.090802	0.239	0.664647	0.35	0.138039
At2g24100	hypothetical protein	AT2G24100	0.363	0.068871	0.078	0.959818	0.1	0.712692
At5g59680	leucine-rich repeat protein kinase family protein	AT5G59680	0.362	0.005748	0.484	0.005744	0.49	0.001027
At4g38100	protein CURVATURE THYLAKOID 1D	AT4G38100	0.362	0.070259	0.19	0.768357	0.413	0.05541
At1g75170	Sec14p-like phosphatidylinositol transfer family protein	AT1G75170	0.361	0.01379	0.005	0.996836	0.098	0.618475
At1g62420	hypothetical protein	AT1G62422	0.361	0.017163	0.142	0.785942	0.115	0.562661
At2g39850	subtilisin-like serine protease	AT2G39850	0.36	0.384405	0.113	0.970254	0.348	0.422069
At5g10980	Histone H3.3 /// histone H3 /// histone H3.3	AT4G40030 /// AT4G40040 /// AT5G10980	0.36	0.234227	-0.107	0.962688	0.175	0.63665
At1g53170	ERF8; DNA binding / transcription factor/ transcription repressor	ERF8	0.36	0.125636	0.001	0.998624	0.15	0.615341
At2g20450	60S ribosomal protein L14-1	AT2G20450	0.36	0.119358	0.362	0.368591	0.484	0.046548
At2g21290	hypothetical protein	AT2G21290	0.36	0.275433	0.055	0.986453	0.307	0.392245
At2g01540	calcium-dependent lipid-binding domain-containing protein	AT2G01540	0.36	0.049815	0.126	0.877244	0.113	0.645899
At5g41010	NRPB12; DNA binding / DNA-directed RNA polymerase	NRPB12	0.359	0.077506	0.397	0.201368	0.477	0.027637
At5g01540	LECRKA4.1 (LECTIN RECEPTOR KINASE A4.1); kinase	LECRKA4.1	0.359	0.006645	0.026	0.985405	-0.019	0.930981
At3g58730	V-type proton ATPase subunit D	AT3G58730	0.359	0.045576	0.056	0.972318	0.203	0.343496
At4g20330	transcription initiation factor TFIIE, beta subunit	AT4G20330	0.359	0.017707	-0.133	0.80616	0.066	0.764522
At3g08710	ATH9 (thioredoxin H-type 9)	ATH9	0.359	0.009435	0.088	0.900954	-0.006	0.981867
At1g16210	hypothetical protein	AT1G16210	0.359	0.055543	-0.053	0.976063	0.415	0.040838
At2g40430	hypothetical protein	AT2G40430	0.359	0.079455	0.003	0.997692	0.262	0.263397
At2g02800	APK2B (PROTEIN KINASE 2B); ATP binding / kinase/ protein kinase/ protein serine/threonine kinase	APK2B	0.359	0.070296	0.389	0.201368	0.58	0.006705
At4g25670	CPuORF12 (Conserved peptide upstream open reading frame 12)	CPuORF12	0.358	0.294353	0.185	0.906679	0.174	0.672454
At4g11420	EIF3A (EUKARYOTIC TRANSLATION INITIATION FACTOR 3A); translation initiation factor	EIF3A	0.358	0.030155	0.106	0.897422	0.087	0.706386
At2g20490	NOP10; RNA binding	NOP10	0.358	0.09368	0.088	0.956641	0.204	0.424143
At2g38530	LTP2 (LIPID TRANSFER PROTEIN 2); lipid binding	LTP2	0.358	0.445523	0.171	0.95266	0.553	0.216216
At5g38900	Thioredoxin superfamily protein	AT5G38900	0.357	0.007454	0.024	0.987464	0.017	0.939783
At5g39040	ATTAP2; ATPase, coupled to transmembrane movement of substances / transporter	TAP2	0.357	0.096611	0.263	0.591214	0.184	0.484951
At3g23580	RNR2A (RIBONUCLEOTIDE REDUCTASE 2A); ribonucleoside-diphosphate reductase	RNR2A	0.357	0.036605	0.244	0.488865	0.285	0.141206
At1g15750	TPL (TOPLESS); protein binding / protein homodimerization/ transcription repressor	TPL	0.357	0.02125	0.02	0.991951	0.326	0.056396
At1g68440	hypothetical protein	AT1G68440	0.357	0.204895	0.275	0.720288	0.1	0.793747
At2g17360	40S ribosomal protein S4-1	AT2G17360	0.357	0.171563	0.311	0.588156	0.711	0.008123
At2g41420	proline-rich uncharacterized protein	AT2G41420	0.357	0.238955	-0.466	0.331397	-0.462	0.137054
At1g32940	SBT3.5; identical protein binding / serine-type endopeptidase	SBT3.5	0.356	0.035571	0.129	0.853628	-0.122	0.5826
At2g23560	MES7 (METHYL ESTERASE 7); hydrolase/ hydrolase, acting on ester bonds / methyl indole-3-acetate esterase/ methyl salicylate esterase	MES7	0.356	0.398476	0.36	0.750135	0.368	0.40054
At1g11310	MLO2 (MILDEW RESISTANCE LOCUS O 2); calmodulin binding	MLO2	0.355	0.073064	-0.002	0.99803	0.221	0.341964
At1g64980	putative nucleotide-diphospho-sugar transferase	AT1G64980	0.354	0.085346	0.222	0.692083	0.033	0.917557
At5g44820	Nucleotide-diphospho-sugar transferase family protein	AT5G44820	0.353	0.008121	0.182	0.536783	0.27	0.066579
At3g59280	TXR1 (THAXTOMIN A RESISTANT 1)	TXR1	0.353	0.041494	0.008	0.996082	0.264	0.182807
At1g36730	probable eukaryotic translation initiation factor 5-1 /// conserved peptide upstream open reading frame 19	AT1G36730 /// CPuORF19	0.353	0.108475	-0.228	0.715577	-0.033	0.924917
At3g20510	transmembrane protein 14C	AT3G20510	0.353	0.092758	0.027	0.991951	0.628	0.005287
At2g16710	Iron-sulphur cluster biosynthesis family protein	AT2G16710	0.353	0.023854	-0.076	0.944602	0.097	0.646001
At3g53740	60S ribosomal protein L36-2	AT3G53740	0.352	0.089347	0.329	0.368412	0.426	0.054307
At4g35890	La-related protein 1C	AT4G35890	0.352	0.026302	0.129	0.833522	0.325	0.06313
At1g64880	ribosomal protein S5 family protein	AT1G64880	0.352	0.030603	0.154	0.778979	0.325	0.07032
At2g35680	putative dual specificity protein phosphatase DSP8	AT2G35680	0.352	0.21301	-0.1	0.962917	0.455	0.119144
At5g17770	ATCBR (ARABIDOPSIS THALIANA NADH:CYTOCHROME B5 REDUCTASE 1); cytochrome-b5 reductase	ATCBR	0.351	0.317324	0.196	0.897422	0.289	0.446907
At3g11120	60S ribosomal protein L41 /// 60S ribosomal protein L41 /// 60S ribosomal protein L41 /// 60S ribosomal protein L41 /// 60S ribosomal protein L41	AT1G56045 /// AT2G40205 /// AT3G08520 /// AT3G11120 /// AT3G56020	0.351	0.361309	0.213	0.89462	0.153	0.747186
At1g17430	alpha/beta-hydrolase domain-containing protein	AT1G17430	0.351	0.034704	0.019	0.991951	0.337	0.065555
At2g34470	UREG (UREASE ACCESSORY PROTEIN G); ATP binding / metal ion binding / nickel ion binding / nucleotide binding	UREG	0.351	0.15882	0.198	0.818519	0.181	0.552329
At1g62740	carboxylate clamp-tetratricopeptide repeat protein HOP2	AT1G62740	0.35	0.035499	0.218	0.567536	0.326	0.076922
At2g36930	C2H2-type zinc finger-containing protein	AT2G36930	0.35	0.140458	0.077	0.967921	0.042	0.90844
At5g55170	SUMO3 (SMALL UBIQUITIN-LIKE MODIFIER 3); protein binding / protein tag	SUMO3	0.349	0.069873	0.387	0.184769	0.144	0.555327
At2g43350	ATGPX3 (GLUTATHIONE PEROXIDASE 3); glutathione peroxidase	ATGPX3	0.349	0.044007	0.042	0.981224	0.118	0.607994
At5g19450	CDPK19 (CALCIUM-DEPENDENT PROTEIN KINASE 19); ATP binding / calcium ion binding / calmodulin-dependent protein kinase/ kinase/ protein kinase/ protein serine/threonine kinase	CDPK19	0.348	0.038814	-0.012	0.994364	0.196	0.329703
At3g53970	probable proteasome inhibitor	AT3G53970	0.348	0.041412	-0.043	0.97871	0.062	0.803795
At4g27320	universal stress protein (USP) family protein	PHOS34	0.348	0.164975	0.014	0.995231	0.445	0.088438
At2g34520	RPS14 (mitochondrial ribosomal protein S14); structural constituent of ribosome	RPS14	0.348	0.043067	-0.083	0.944602	0.012	0.966594
At4g02570	ATCUL1 (ARABIDOPSIS THALIANA CULLIN 1); protein binding	ATCUL1	0.347	0.025574	0.148	0.778378	0.201	0.272072
At3g12630	E3 ligase SAP5	AT3G12630	0.347	0.277111	0.059	0.985315	0.026	0.956454
At2g04630	NRPB6B; DNA binding / DNA-directed RNA polymerase	NRPB6B	0.347	0.068266	-0.021	0.991951	0.487	0.017342
At1g79270	ECT8 (evolutionarily conserved C-terminal region 8)	ECT8	0.347	0.056234	0.269	0.450342	0.286	0.162362
At4g15000	60S ribosomal protein L27-3	AT4G15000	0.346	0.336691	0.347	0.689054	0.639	0.062757
At1g32130	IWS1-like protein	IWS1	0.346	0.082937	0.159	0.82962	0.394	0.065779
At3g50910	hypothetical protein	AT3G50910	0.346	0.007721	0.079	0.91068	0.181	0.230959
At3g07910	hypothetical protein	AT3G07910	0.346	0.180097	0.171	0.871492	0.271	0.348177
At3g10380	SEC8 (SUBUNIT OF EXOCYST COMPLEX 8)	SEC8	0.346	0.279241	0.059	0.985315	0.113	0.786952
At1g28960	ATNUDX15 (ARABIDOPSIS THALIANA NUDIX HYDROLASE HOMOLOG 15); hydrolase	ATNUDX15	0.346	0.161178	0.179	0.84927	0.135	0.668715
At1g79010	Alpha-helical ferredoxin /// NADH dehydrogenase [ubiquinone] iron-sulfur protein 8	AT1G16700 /// AT1G79010	0.346	0.167101	0.214	0.791977	0.401	0.130318
At5g20890	TCP-1/cpn60 chaperonin family protein	AT5G20890	0.345	0.069119	0.143	0.8512	0.35	0.091882
At5g47220	ERF2 (ETHYLENE RESPONSIVE ELEMENT BINDING FACTOR 2); DNA binding / transcription activator/ transcription factor	ERF2	0.345	0.077035	0.202	0.721325	-0.081	0.771706
At3g55640	mitochondrial substrate carrier family protein	AT3G55640	0.345	0.207286	0.224	0.798172	0.656	0.016665
At3g03950	protein binding	ECT1	0.345	0.008804	0.178	0.543419	0.152	0.338259
At1g80270	pentatricopeptide repeat-containing protein	PPR596	0.345	0.149152	0.033	0.990564	0.297	0.261515
At2g43790	ATMPK6 (ARABIDOPSIS THALIANA MAP KINASE 6); MAP kinase/ kinase	ATMPK6	0.345	0.346458	0.079	0.979712	0.175	0.687897
At5g11060	KNAT4 (KNOTTED1-LIKE HOMEOBOX GENE 4); transcription activator/ transcription factor	KNAT4	0.344	0.188716	-0.113	0.946555	0.035	0.929472
At3g16080	60S ribosomal protein L37-3	AT3G16080	0.344	0.210142	0.453	0.280446	0.504	0.069761
At1g70660	MMZ2 (MMS ZWEI HOMOLOGE 2); protein binding / ubiquitin-protein ligase	MMZ2	0.344	0.157138	0.089	0.962917	0.636	0.011159
At2g21620	RD2	RD2	0.344	0.042536	0.147	0.80766	0.093	0.690045
At4g15770	RNA binding protein	AT4G15770	0.343	0.045176	0.312	0.26767	0.341	0.069166
At3g45130	LAS1; lanosterol synthase	LAS1	0.343	0.020179	0.226	0.435254	-0.031	0.897636
At4g35750	SEC14 cytosolic factor family protein / phosphoglyceride transfer family protein	AT4G35750	0.343	0.381201	0.41	0.615873	0.838	0.02171
At1g18260	Hrd3/Sel1L-like protein	AT1G18260	0.343	0.03266	0.136	0.818519	0.111	0.601124
At3g06610	DNA-binding enhancer-like protein	AT3G06610	0.343	0.126707	0.079	0.96407	0.009	0.979783
At3g16480	MPPalpha (mitochondrial processing peptidase alpha subunit); catalytic/ metal ion binding / metalloendopeptidase/ zinc ion binding	MPPalpha	0.343	0.164975	0.265	0.669441	0.175	0.560087
At1g23840	hypothetical protein	AT1G23840	0.343	0.044587	0.181	0.721073	0.223	0.262614
At2g18050	HIS1-3 (HISTONE H1-3); DNA binding / nucleosomal DNA binding	HIS1-3	0.343	0.072278	-0.139	0.858814	0.055	0.849479
At5g53650	hypothetical protein	AT5G53650	0.342	0.052269	-0.089	0.939935	0.292	0.141005
At5g39570	hypothetical protein	AT5G39570	0.342	0.268204	0.031	0.991951	-0.013	0.977538
At5g39740	60S ribosomal protein L5 (RPL5B)	RPL5B	0.342	0.329434	0.439	0.484444	0.539	0.117057
At5g13070	MSF1-like protein	AT5G13070	0.341	0.174679	0.257	0.699378	0.374	0.163181
At5g27700	ribosomal protein S21e	AT5G27700	0.341	0.106261	0.3	0.466997	0.598	0.007545
At5g11770	NADH dehydrogenase (ubiquinone) Fe-S protein 7	AT5G11770	0.341	0.066231	0.225	0.612074	0.232	0.279932
At3g06860	MFP2 (MULTIFUNCTIONAL PROTEIN 2); 3-hydroxyacyl-CoA dehydrogenase/ enoyl-CoA hydratase	MFP2	0.341	0.063482	0.094	0.935861	0.35	0.080327
At1g07770	RPS15A (ribosomal protein s15a); structural constituent of ribosome	RPS15A	0.341	0.102271	0.344	0.328021	0.125	0.64506
At2g02100	LCR69 (LOW-MOLECULAR-WEIGHT CYSTEINE-RICH 69); peptidase inhibitor	LCR69	0.341	0.129324	0.151	0.874117	0.024	0.945489
At2g44065	ribosomal protein L2 family protein	AT2G44065	0.341	0.06533	0.041	0.984759	0.028	0.924326
At4g09320	NDPK1; ATP binding / nucleoside diphosphate kinase	NDPK1	0.34	0.084802	0.372	0.221884	0.322	0.138107
At1g70740	protein kinase family protein	AT1G70740	0.34	0.00927	0.005	0.996399	0.069	0.704287
At1g47500	ATRBP47C' (RNA-binding protein 47C'); RNA binding	ATRBP47C'	0.34	0.080308	0.173	0.790712	0.459	0.026372
At4g12280	copper amine oxidase family protein /// copper amine oxidase family protein	AT4G12280 /// AT4G12290	0.339	0.0208	0.114	0.849571	0.083	0.67997
At1g21550	putative calcium-binding protein CML44	AT1G21550	0.339	0.057597	0.078	0.952099	0.181	0.403616
At2g42310	hypothetical protein	AT2G42310	0.339	0.080899	0.061	0.970145	0.009	0.978896
At4g38930	ubiquitin fusion degradation UFD1 family protein	AT4G38930	0.338	0.113857	-0.02	0.99223	-0.069	0.821514
At3g18740	ribosomal protein L7Ae/L30e/S12e/Gadd45 family protein	AT3G18740	0.338	0.112321	0.277	0.536783	0.366	0.111481
At3g09100	mRNA capping enzyme family protein	AT3G09100	0.338	0.048019	-0.028	0.989617	0.045	0.865986
At1g07350	serine/arginine rich-like protein SR45a	AT1G07350	0.338	0.090308	0.193	0.757436	0.541	0.010972
At2g18960	AHA1 (ARABIDOPSIS H+ ATPASE 1); ATPase/ hydrogen-exporting ATPase, phosphorylative mechanism / protein binding	AHA1	0.338	0.062612	0.213	0.636842	0.44	0.024294
At4g31580	SRZ-22; protein binding	SRZ-22	0.337	0.269175	0.116	0.95538	0.115	0.771575
At4g28450	WD repeat and SOF domain-containing protein 1	AT4G28450	0.337	0.138115	0	0.999774	0.402	0.095501
At4g25110	AtMC2 (metacaspase 2); cysteine-type endopeptidase	AtMC2	0.337	0.065373	0.187	0.732811	0.204	0.345577
At1g17720	ATB BETA; nucleotide binding / protein phosphatase type 2A regulator	ATB BETA	0.337	0.022634	0.057	0.962917	0.085	0.6748
At2g21270	ubiquitin fusion degradation 1	UFD1	0.337	0.146206	-0.044	0.985315	0.016	0.96696
At2g22850	AtbZIP6 (Arabidopsis thaliana basic leucine-zipper 6); DNA binding / transcription factor	AtbZIP6	0.337	0.078682	0.034	0.987367	0.173	0.459362
At5g66070	RING/U-box superfamily protein	AT5G66070	0.336	0.19964	0.106	0.952872	-0.373	0.176873
At5g64290	DIT2.1 (DICARBOXYLATE TRANSPORT 2.1); oxoglutarate:malate antiporter	DIT2.1	0.336	0.174379	0.247	0.717483	0.277	0.314151
At3g62290	ATARFA1E (ADP-ribosylation factor A1E); GTP binding / phospholipase activator/ protein binding	ATARFA1E	0.336	0.133468	0.108	0.939684	0.192	0.476015
At4g19230	CYP707A1; (+)-abscisic acid 8'-hydroxylase/ oxygen binding	CYP707A1	0.336	0.026734	0.01	0.994813	-0.197	0.271082
At4g04220	AtRLP46 (Receptor Like Protein 46); kinase/ protein binding	AtRLP46	0.336	0.003102	-0.005	0.996387	0.056	0.723414
At1g12610	DDF1 (DWARF AND DELAYED FLOWERING 1); DNA binding / sequence-specific DNA binding / transcription factor	DDF1	0.336	0.193441	-0.013	0.995788	-0.416	0.121726
At1g20575	dolichol-phosphate mannosyltransferase	AT1G20575	0.336	0.07535	-0.035	0.986912	0.096	0.710649
At2g20370	MUR3 (MURUS 3); catalytic/ transferase, transferring glycosyl groups	MUR3	0.336	0.057357	-0.203	0.657562	0.158	0.472726
At2g30110	ATUBA1; ubiquitin activating enzyme/ ubiquitin-protein ligase	ATUBA1	0.336	0.090397	0.155	0.836877	0.165	0.500552
At5g54500	FQR1 (FLAVODOXIN-LIKE QUINONE REDUCTASE 1); FMN binding / oxidoreductase, acting on NADH or NADPH, quinone or similar compound as acceptor	FQR1	0.335	0.081016	-0.049	0.978108	0.299	0.160553
At4g31090	hypothetical protein	AT4G31080	0.335	0.007721	-0.096	0.85417	0.015	0.942167
At5g19590	hypothetical protein	AT5G19590	0.334	0.152143	0.224	0.745219	0.649	0.007302
At4g21560	VPS28-1 (VACUOLAR PROTEIN SORTING-ASSOCIATED PROTEIN 28 HOMOLOG 1); transporter	VPS28-1	0.334	0.094374	0.074	0.962917	-0.219	0.347929
At4g19200	proline-rich family protein	AT4G19200	0.334	0.150605	-0.011	0.996009	-0.076	0.815992
At4g02200	protein dehydration-INDUCED 19-5	AT4G02200	0.334	0.043001	0.17	0.735092	0.176	0.377581
At3g13430	RING/U-box superfamily protein	AT3G13430	0.334	0.013174	0.024	0.987464	0.044	0.830384
At3g10500	anac053 (Arabidopsis NAC domain containing protein 53); transcription factor	anac053	0.334	0.037445	0.112	0.877047	0.032	0.902328
At1g21240	WAK3 (wall associated kinase 3); kinase/ protein serine/threonine kinase	WAK3	0.334	0.029482	0.165	0.714063	0.066	0.768716
At3g19760	DEAD-box ATP-dependent RNA helicase 2	EIF4A-III	0.333	0.149768	0.349	0.38681	0.572	0.016573
At3g15260	putative protein phosphatase 2C 39	AT3G15260	0.333	0.136631	0.144	0.882727	0.247	0.33181
At3g07780	OBE1 (OBERON1); protein binding / zinc ion binding	OBE1	0.333	0.085397	-0.119	0.900954	0.11	0.668819
At1g72950	TIR-NBS class of disease resistance protein	AT1G72950	0.333	0.045393	0.142	0.812182	-0.08	0.732463
At2g31410	hypothetical protein	AT2G31410	0.333	0.175933	0.238	0.736352	0.506	0.044832
At5g50200	WR3 (WOUND-RESPONSIVE 3); nitrate transmembrane transporter	WR3	0.332	0.087627	-0.033	0.988395	0.034	0.91311
At5g45460	hypothetical protein /// hypothetical protein	AT5G45460 /// AT5G45470	0.332	0.045749	0.215	0.568803	0.102	0.646942
At1g71860	PTP1 (PROTEIN TYROSINE PHOSPHATASE 1); protein tyrosine phosphatase	PTP1	0.332	0.236496	0.107	0.956641	0.156	0.647284
At1g64750	ATDSS1(I) (ARABIDOPSIS THALIANA DELETION OF SUV3 SUPRESSOR 1(I))	ATDSS1(I)	0.332	0.13916	0.243	0.672024	0.24	0.350805
At2g36170	60S ribosomal protein L40-1 /// ubiquitin extension protein 1	AT2G36170 /// UBQ1	0.332	0.107633	0.282	0.494093	0.446	0.040396
At5g13490	AAC2 (ADP/ATP carrier 2); ATP:ADP antiporter/ binding	AAC2	0.331	0.013367	0.255	0.242763	0.236	0.120378
At5g16130	40S ribosomal protein S7-3	AT5G16130	0.331	0.18494	0.368	0.399802	0.447	0.082958
At5g24890	hypothetical protein	AT5G24890	0.331	0.118997	0.386	0.239369	0.38	0.093264
At5g59910	HTB4; DNA binding	HTB4	0.331	0.124018	0.29	0.502495	0.557	0.013195
At5g43720	hypothetical protein	AT5G43720	0.331	0.257808	0.116	0.952653	0.188	0.584889
At5g10360	EMB3010 (embryo defective 3010); structural constituent of ribosome	EMB3010	0.331	0.213974	0.318	0.56892	0.476	0.07787
At3g48760	putative S-acyltransferase	AT3G48760	0.331	0.031938	-0.344	0.132824	0.119	0.551554
At3g10920	MSD1 (MANGANESE SUPEROXIDE DISMUTASE 1); metal ion binding / superoxide dismutase	MSD1	0.331	0.076375	0.234	0.58332	0.292	0.159935
At3g10020	hypothetical protein	AT3G10020	0.331	0.189188	0.153	0.892678	0.166	0.588459
At1g18890	ATCDPK1 (CALCIUM-DEPENDENT PROTEIN KINASE 1); calmodulin-dependent protein kinase/ kinase/ protein kinase	ATCDPK1	0.331	0.042914	0.038	0.984505	-0.042	0.8687
At1g10500	ATCPISCA (chloroplast-localized IscA-like protein); structural molecule	ATCPISCA	0.331	0.175909	0.135	0.916535	0.261	0.34027
At5g17050	UGT78D2 (UDP-GLUCOSYL TRANSFERASE 78D2); UDP-glycosyltransferase/ anthocyanidin 3-O-glucosyltransferase/ quercetin 3-O-glucosyltransferase/ transferase, transferring glycosyl groups	UGT78D2	0.33	0.208212	0.32	0.551988	0.507	0.054913
At5g39730	AIG2-like protein	AT5G39730	0.33	0.195084	0.125	0.933379	0.156	0.619433
At4g27470	E3 ubiquitin-protein ligase RMA3	RMA3	0.33	0.094211	0.073	0.962917	0.148	0.54948
[truncated: 20,748 more rows]
