# Supplementary material for: Extracellular pyridine nucleotides trigger plant systemic immunity through a lectin receptor kinase/BAK1 complex
Source: Nat Commun. 2019 Oct 22;10:4810. doi: 10.1038/s41467-019-12781-7 (PMC6805918; doi:10.1038/s41467-019-12781-7)
Supplement: Supplementary file 5 — Source Data [file 41467_2019_12781_MOESM5_ESM.xlsx]

## Sheet: Figure 1
Figure 1A
		Sample 1	Sample 2	Sample 3	Ave.	S.D.
MgCl2	0	0.0123	0.0241	0.0216	0.0193333	0.00621798
	12	0.0415	0.0474	0.0516	0.0468333	0.00507379
	24	0.0612	0.0851	0.0803	0.0755333	0.0126429
	36	0.0902	0.0956	0.1095	0.0984333	0.00995707
	48	0.1901	0.2107	0.1903	0.197033	0.0118361
Psm	0	0.0161	0.0233	0.0201	0.0198333	0.0036074
	12	0.0547	0.0628	0.0639	0.0604667	0.00502427
	24	0.1297	0.1704	0.1431	0.147733	0.0207418
	36	0.2022	0.2248	0.1919	0.2063	0.0168288
	48	0.2431	0.2198	0.2501	0.237667	0.0158639
Figure 1B
		Sample 1	Sample 2	Sample 3	Ave.	S.D.
MgCl2	0	0.0086	0.0067	0.0021	0.0058	0.00334215
	12	0.0246	0.0232	0.0135	0.0204333	0.00604511
	24	0.0362	0.0351	0.0654	0.0455667	0.017185
	36	0.1117	0.0741	0.0888	0.0915333	0.0189484
	48	0.2734	0.2823	0.3196	0.291767	0.0245117
Psm	0	0.0046	0.0063	0.0059	0.0056	0.000888819
	12	0.0302	0.0392	0.0291	0.0328333	0.00554106
	24	0.2242	0.2681	0.2138	0.235367	0.0288209
	36	0.3948	0.3586	0.4164	0.389933	0.0292057
	48	0.4304	0.4748	0.4228	0.442667	0.0280865
Figure 1C
	Sample 1	Sample 2	Sample 3	Ave.	S.D.
MgCl2	0.243587	0.108783	0.164935	0.172435	0.0677143
Psm	0.641713	0.784584	0.697372	0.70789	0.072014
H2O	0.227936	0.168789	0.124933	0.173886	0.0516901
NAD+	0.306439	0.383712	0.429283	0.373145	0.0620999
NADP+	0.409929	0.307552	0.376021	0.364501	0.0521515
Figure 1D
	Sample 1	Sample 2	Sample 3	Sample 4	Sample 5	Sample 6	Sample 7	Sample 8	Ave.	S.D.
MgCl2	7.49	7.22	7.23	6.74	6.92	7.41	7.48	7.39	7.235	0.273653
Psm	5.82	5.46	5.78	5.76	5.16	6.26	5.95	5.29	5.685	0.361742
H2O	7.53	7.14	7.04	7.02	6.95	7.38	7.23	7.66	7.24375	0.257068
NAD+	6.53	6.24	6.34	6.02	6.92	6.38	6.23	6.66	6.415	0.281831
NADP+	6.36	6.01	6.49	6.06	6.31	6.73	6.75	6.84	6.44375	0.315139

## Sheet: Figure 2
Figure 2A
		Sample 1	Sample 2	Sample 3	Ave.	S.D.
WT	H2O	0.102949	0.0830429	0.130308	0.105433	0.0237304
	NAD+	0.650671	0.795536	0.678302	0.70817	0.0769127
	NADP+	0.692555	0.632878	0.876606	0.734013	0.127043
lecrk-VI.2-1	H2O	0.121582	0.126745	0.0818996	0.110075	0.0245372
	NAD+	0.463294	0.570382	0.420448	0.484708	0.0772266
	NADP+	0.289172	0.351111	0.236514	0.292266	0.057361
lecrk-VI.2-2	H2O	0.0818996	0.108067	0.102949	0.0976385	0.0138685
	NAD+	0.558644	0.435275	0.50698	0.5003	0.0619548
	NADP+	0.287175	0.241484	0.339151	0.28927	0.0488672
lecrk-VI.2-3	H2O	0.134904	0.0836205	0.105843	0.108122	0.0257174
	NAD+	0.447513	0.582367	0.510506	0.513462	0.0674757
	NADP+	0.303549	0.239816	0.353553	0.298973	0.0570066
dorn1-3	H2O	0.127627	0.0871715	0.100134	0.104977	0.0206579
	NAD+	0.806642	0.712025	0.795536	0.771401	0.0517201
	NADP+	0.888843	0.795536	0.858565	0.847648	0.0476015
Figure 2B
		Sample 1	Sample 2	Sample 3	Ave.	S.D.
WT	H2O	0.19751	0.225313	0.167241	0.196688	0.0290446
	NAD+	0.732043	0.61132	0.550953	0.631439	0.0922062
	NADP+	0.650671	0.76313	0.619854	0.677885	0.0754151
lecrk-VI.2-1	H2O	0.210224	0.153893	0.22688	0.196999	0.0382484
	NAD+	0.426317	0.543367	0.397768	0.455818	0.0771523
	NADP+	0.30566	0.332171	0.213159	0.283663	0.0624812
lecrk-VI.2-2	H2O	0.179244	0.192109	0.228458	0.199937	0.0255235
	NAD+	0.403321	0.517632	0.50698	0.475978	0.0631477
	NADP+	0.34151	0.217638	0.277392	0.278847	0.061949
lecrk-VI.2-3	H2O	0.19751	0.179244	0.219151	0.198635	0.0199773
	NAD+	0.408951	0.423373	0.521233	0.451186	0.0610899
	NADP+	0.301452	0.208772	0.343885	0.284703	0.0690963
dorn1-3	H2O	0.183011	0.228458	0.185565	0.199011	0.0255334
	NAD+	0.63728	0.790041	0.773782	0.733701	0.0838979
	NADP+	0.668964	0.757858	0.784584	0.737135	0.0605318
Figure 2C
		Sample 1	Sample 2	Sample 3	Ave.	S.D.
WT	H2O	0.0807721	0.106579	0.132127	0.106493	0.0256777
	NAD+	0.582367	0.392292	0.482968	0.485876	0.0950707
	NADP+	0.432269	0.594604	0.535887	0.52092	0.0821959
lecrk-VI.2-1	H2O	0.104386	0.123279	0.0842021	0.103956	0.019542
	NAD+	0.269807	0.386891	0.309927	0.322208	0.0595004
	NADP+	0.234881	0.160428	0.255253	0.216854	0.0499165
lecrk-VI.2-2	H2O	0.0960547	0.133046	0.108067	0.112389	0.0188708
	NAD+	0.351111	0.269807	0.384219	0.335046	0.0588735
	NADP+	0.251739	0.228458	0.156041	0.212079	0.0499069
lecrk-VI.2-3	H2O	0.121582	0.0836205	0.102238	0.10248	0.0189819
	NAD+	0.41466	0.297302	0.360982	0.357648	0.05875
	NADP+	0.151774	0.246558	0.251739	0.21669	0.0562786
dorn1-3	H2O	0.0908733	0.121582	0.0836205	0.0986919	0.0201523
	NAD+	0.63728	0.48971	0.496546	0.541179	0.0832964
	NADP+	0.562529	0.510506	0.68302	0.585352	0.0884925
Figure 2D
		Sample 1	Sample 2	Sample 3	Sample 4	Sample 5	Sample 6	Sample 7	Sample 8	Ave.	S.D.
WT	H2O	6.83	6.58	6.84	6.46	6.8	6.61	6.87	6.52	6.68875	0.163396
	NADP+	5.09	5.62	5.74	5.65	5.09	5.69	5.72	5.68	5.535	0.27718
lecrk-VI.2-1	H2O	6.55	6.6	6.83	6.58	6.02	6.75	6.89	6.49	6.58875	0.269891
	NADP+	6.38	6.42	6.52	6.28	6.61	6.57	5.68	5.77	6.27875	0.358626
lecrk-VI.2-2	H2O	6.61	6.54	6.64	6.83	6.65	6.08	6.73	6.89	6.62125	0.247412
	NADP+	6.58	6.13	6.49	6.63	6.05	6.61	5.79	5.7	6.2475	0.379652
lecrk-VI.2-3	H2O	6.61	6.65	6.54	6.89	6.7	6.59	6.05	7	6.62875	0.281904
	NADP+	6.28	6.37	6.05	6.47	6.23	6.02	6.8	6.05	6.28375	0.26468
dorn1-3	H2O	6.63	6.53	6.85	6.58	6.69	6.37	6.87	6.05	6.57125	0.266857
	NADP+	6.28	6.16	5.05	5.58	5.69	5.74	5.64	5.67	5.72625	0.375231
Figure 2E
		Experiment 1	Experiment 2	Experiment 3	Ave.	S.D.
MBP		115	92	211	139.333	63.1216
MBP-eLecRK-VI.2		1364	1627	2052	1681	347.164
MBP-DORN1		184	144	249	192.333	52.9937
Figure 2F
[32P]-NAD+ (nM)		0	50	200	500	1000	1500	2000
Bound (c.p.m.)		0	352	878	1406	2272	2689	2811
Figure 2G
log (unlabeled, nM)		Experiment 1	Experiment 2	Experiment 3	Ave.	S.D.
2	NAD+	940	961	881	927.333	41.4769
	NADP+	785	746	813	781.333	33.6502
	ATP	988	1102	1056	1048.67	57.3527
3	NAD+	784	721	698	734.333	44.5234
	NADP+	612	563	531	568.667	40.7962
	ATP	1096	1001	952	1016.33	73.2143
4	NAD+	554	523	575	550.667	26.1598
	NADP+	389	432	486	435.667	48.6038
	ATP	1088	975	992	1018.33	60.9289
5	NAD+	433	478	451	454	22.6495
	NADP+	377	322	354	351	27.6225
	ATP	1029	1075	996	1033.33	39.6779
6	NAD+	364	402	387	384.333	19.1398
	NADP+	342	283	376	333.667	47.0567
	ATP	925	1078	1094	1032.33	93.297
Figure 2H
	WT					Mutant
	Experiment 1	Experiment 2	Experiment 3	Ave.	S.D.	Experiment 1	Experiment 2	Experiment 3	Ave.	S.D.
Total	35732	32709	41620	36687	4531.61	20587	16974	15085	17548.7	2795.65
Cold NAD+	13989	10121	9338	11149.3	2490.19	9797	10675	9239	9903.67	723.918
Cold NADP+	11715	9011	8679	9801.67	1665.29	10112	9768	8943	9607.67	600.766

## Sheet: Figure 3
Figure 3A
		Sample 1	Sample 2	Sample 3	Ave.	S.D.
WT	H2O	0.143587	0.208772	0.164938	0.172433	0.0332322
	NAD+	0.316439	0.373712	0.429283	0.373145	0.0564239
	NADP+	0.309927	0.417544	0.366021	0.364497	0.0538247
lecrk-VI.2-1	H2O	0.216134	0.120742	0.168404	0.168427	0.0476961
	NAD+	0.228458	0.301452	0.332171	0.28736	0.0532734
	NADP+	0.316439	0.214641	0.269807	0.266963	0.0509585
lecrk-VI.2-2	H2O	0.175556	0.135842	0.204476	0.171958	0.034458
	NAD+	0.246558	0.31864	0.255253	0.273484	0.0393475
	NADP+	0.223756	0.246558	0.31864	0.262985	0.0495289
lecrk-VI.2-3	H2O	0.178006	0.190782	0.125869	0.164886	0.0343879
	NAD+	0.269807	0.332171	0.228458	0.276812	0.0522104
	NADP+	0.25349	0.31864	0.228458	0.266863	0.0465546
dorn1-3	H2O	0.131215	0.20166	0.160428	0.164434	0.0353934
	NAD+	0.336808	0.438303	0.384219	0.386443	0.0507838
	NADP+	0.426317	0.371131	0.329877	0.375775	0.0483877
Figure 3B
		Sample 1	Sample 2	Sample 3	Sample 4	Sample 5	Sample 6	Sample 7	Sample 8	Ave.	S.D.
WT	H2O	7.53	7.2	7.25	6.78	6.95	7.38	7.43	7.35	7.23375	0.253261
	NAD+	6.35	6.42	6.43	6.08	6.82	6.48	6.13	6.61	6.415	0.240297
	NADP+	6.26	6.11	6.49	6.16	6.13	6.73	6.83	6.84	6.44375	0.319461
lecrk-VI.2-1	H2O	7.32	7.25	7.38	7.35	7.38	7.6	6.93	6.89	7.2625	0.239628
	NAD+	7.25	7.41	7.28	7.7	6.97	6.92	6.88	6.78	7.14875	0.314435
	NADP+	7.41	7.43	7.25	7.28	7.38	6.78	6.89	7	7.1775	0.252629
lecrk-VI.2-2	H2O	7.28	7.35	7.51	7.25	7.58	7.28	6.89	6.84	7.2475	0.263479
	NAD+	7.28	7.48	7.2	7.35	7.38	6.89	6.95	6.83	7.17	0.247271
	NADP+	7.32	7.38	7.35	7.55	7.38	6.8	6.97	6.73	7.185	0.306175
lecrk-VI.2-3	H2O	7.35	7.43	7.28	7.41	7.38	7.48	6.92	6.82	7.25875	0.248391
	NAD+	7.35	7.48	7.25	7.46	7.25	6.64	6.96	6.84	7.15375	0.306405
	NADP+	7.38	7.32	7.35	7.32	7.25	6.88	6.96	6.85	7.16375	0.226207
dorn1-3	H2O	7.35	7.46	7.53	7.43	7.53	6.87	6.94	6.84	7.24375	0.305097
	NAD+	6.23	6.55	6.23	6.73	6.11	6.75	6.65	6.13	6.4225	0.274421
	NADP+	6.26	6.74	6.32	6.8	6.08	6.32	6.8	6.26	6.4475	0.285845
Figure 3C
		Sample 1	Sample 2	Sample 3	Sample 4	Sample 5	Sample 6	Sample 7	Sample 8	Ave.	S.D.
WT	H2O	6.55	6.42	6.56	6.41	6.78	6.82	6.87	6.13	6.5675	0.250357
	NAD+	6.23	6.16	6.08	5.6	5.58	5.54	5.59	5.54	5.79	0.307013
	NADP+	6.13	6.13	5.98	6.11	5.54	5.43	5.58	5.49	5.79875	0.315162
sid2	H2O	6.89	6.99	6.84	6.43	6.94	6.56	6.84	6.8	6.78625	0.19272
	NAD+	6.53	6.87	6.53	6.13	6.84	6.92	6.89	6.8	6.68875	0.27378
	NADP+	6.89	6.73	6.83	6.83	6.88	6.72	6.84	6.05	6.72125	0.278282
ald1	H2O	6.54	6.26	6.73	6.84	6.65	6.55	6.53	6.99	6.63625	0.222064
	NAD+	6.23	6.08	6.13	6.13	5.59	5.68	5.64	5.57	5.88125	0.284175
	NADP+	5.59	5.65	5.68	5.59	6.05	6.26	6.11	6.23	5.895	0.294715
fmo1	H2O	6.73	6.65	6.83	6.88	6.65	6.55	6.41	6.73	6.67875	0.150754
	NAD+	5.54	5.59	5.58	5.61	6.16	6.23	6.18	6.08	5.87125	0.314617
	NADP+	5.59	5.6	5.64	6.08	5.98	6.11	6.26	6.11	5.92125	0.269043
nho1	H2O	6.78	6.83	6.88	6.57	6.64	6.7	5.94	6.61	6.61875	0.294979
	NAD+	5.59	5.54	5.43	6.05	6.23	6.02	6.08	6.05	5.87375	0.302794
	NADP+	5.59	5.54	5.52	6.02	6.11	6.23	6.13	6.05	5.89875	0.295898
npr1	H2O	6.89	6.99	6.84	6.83	6.83	6.87	6.65	6.56	6.8075	0.137399
	NAD+	6.64	6.78	6.88	6.89	6.89	6.05	6.83	6.37	6.66625	0.305611
	NADP+	6.89	6.89	6.83	7.01	6.86	6.65	6.99	6.05	6.77125	0.311514
azi1	H2O	6.84	6.73	6.84	6.73	6.64	6.64	6.2	6.38	6.625	0.225389
	NAD+	5.68	5.48	5.5	5.94	6.13	6.08	6.05	6.02	5.86	0.266136
	NADP+	6.13	6.23	6.08	6.05	5.59	5.58	5.55	5.59	5.85	0.296118
pepr1 pepr2	H2O	6.56	6.72	6.02	6.56	6.43	6.78	6.83	6.93	6.60375	0.287101
	NAD+	5.54	5.59	5.53	5.68	6.23	6.02	6.11	6.05	5.84375	0.286752
	NADP+	5.54	5.59	5.58	5.55	6.18	6.13	6.08	6.23	5.86	0.318568

## Sheet: Figure 4
Figure 4A
		Sample 1	Sample 2	Sample 3	Ave.	S.D.
WT	−SAR	0.125869	0.11344	0.170755	0.136688	0.0301503
	+SAR	0.473029	0.528509	0.574349	0.525296	0.0507366
lecrk-VI.2-1	−SAR	0.137738	0.111878	0.15283	0.134149	0.0207106
	+SAR	0.193446	0.151774	0.132127	0.159116	0.0313115
lecrk-VI.2-2	−SAR	0.164938	0.0947323	0.138696	0.132789	0.0354739
	+SAR	0.11908	0.183011	0.160428	0.154173	0.0324213
lecrk-VI.2-3	−SAR	0.107321	0.135842	0.153893	0.132352	0.0234815
	+SAR	0.120742	0.184284	0.168404	0.15781	0.0330691
dorn1-3	−SAR	0.15822	0.143587	0.0994421	0.13375	0.0305988
	+SAR	0.550953	0.574349	0.479632	0.534978	0.0493379
Figure 4B
		Sample 1	Sample 2	Sample 3	Ave.	S.D.
WT	−SAR	0.129408	0.121582	0.164938	0.138643	0.0231065
	+SAR	2.07053	1.94531	2.42839	2.14808	0.250702
lecrk-VI.2-1	−SAR	0.118257	0.130308	0.15283	0.133798	0.0175487
	+SAR	0.273573	0.243164	0.314253	0.276997	0.0356682
lecrk-VI.2-2	−SAR	0.15283	0.163799	0.11744	0.14469	0.0242277
	+SAR	0.264255	0.31864	0.248273	0.277056	0.0368888
lecrk-VI.2-3	−SAR	0.162668	0.151774	0.116629	0.14369	0.0240604
	+SAR	0.295248	0.275476	0.231647	0.267457	0.0325501
dorn1-3	−SAR	0.148651	0.115824	0.133046	0.132507	0.0164203
	+SAR	1.72907	2.47942	2.2974	2.16863	0.391393
Figure 4C
		Sample 1	Sample 2	Sample 3	Ave.	S.D.
WT	−SAR	0.0960547	0.120742	0.0780207	0.0982725	0.0214469
	+SAR	0.493116	0.397768	0.447513	0.446132	0.047689
lecrk-VI.2-1	−SAR	0.116629	0.0877778	0.0890031	0.0978034	0.0163151
	+SAR	0.203063	0.134904	0.189465	0.17581	0.036073
lecrk-VI.2-2	−SAR	0.107321	0.0818996	0.11908	0.102767	0.0190038
	+SAR	0.157127	0.196146	0.150726	0.168	0.0245847
lecrk-VI.2-3	−SAR	0.101532	0.114229	0.0877778	0.101179	0.0132291
	+SAR	0.144586	0.179244	0.164938	0.162923	0.0174169
dorn1-3	−SAR	0.0836205	0.102238	0.112656	0.0995048	0.0147096
	+SAR	0.381565	0.466516	0.479632	0.442571	0.0532385
Figure 4D
		Sample 1	Sample 2	Sample 3	Sample 4	Sample 5	Sample 6	Sample 7	Sample 8	Ave.	S.D.
WT	−SAR	7.06	6.97	7.05	6.97	6.92	6.99	6.16	7	6.89	0.298377
	+SAR	4.78	5.47	5.18	5.08	5.26	4.98	4.92	5.37	5.13	0.234277
lecrk-VI.2-1	−SAR	6.87	6.89	7.01	6.16	6.99	6.88	7.02	6.97	6.84875	0.284727
	+SAR	6.46	6.42	6.49	5.94	6.52	5.81	6.33	6.28	6.28125	0.2653
lecrk-VI.2-2	−SAR	6.99	7.06	7.04	7.01	6.97	6.94	7.05	6.16	6.9025	0.302832
	+SAR	6.61	6.51	6.54	6.59	6.42	6.08	6.39	6.28	6.4275	0.178546
lecrk-VI.2-3	−SAR	6.94	7.03	6.85	6.23	6.99	6.96	7.02	6.89	6.86375	0.263381
	+SAR	6.13	6.39	6.47	6.33	6.58	6.49	6.23	6.18	6.35	0.160624
dorn1-3	−SAR	6.96	7.02	7.03	7.06	6.99	7.08	6.3	6.97	6.92625	0.256456
	+SAR	5.59	5.39	5.75	5.57	5.53	4.68	5.57	5.77	5.48125	0.345561

## Sheet: Figure 5
Figure 5A
		Sample 1	Sample 2	Sample 3	Ave.	S.D.
WT	H2O	0.0733022	0.0847878	0.119908	0.092666	0.0242812
	NAD+	0.768438	0.858565	0.692555	0.773186	0.0831071
	NADP+	0.888843	0.76313	0.80107	0.817681	0.0644817
bak1-5	H2O	0.10083	0.07966	0.0927827	0.091091	0.010686
	NAD+	0.514057	0.444421	0.602904	0.520461	0.0794351
	NADP+	0.371131	0.435275	0.293209	0.366538	0.0711445
bkk1	H2O	0.0774817	0.0708052	0.103665	0.083984	0.0173681
	NAD+	0.460094	0.624165	0.547147	0.543802	0.0820869
	NADP+	0.291183	0.351111	0.447513	0.363269	0.0788705
bak1-5 bkk1	H2O	0.104386	0.075363	0.0877778	0.0891756	0.0145619
	NAD+	0.441351	0.327598	0.423373	0.397441	0.0611497
	NADP+	0.41466	0.295248	0.336808	0.348905	0.060618
fls2 efr	H2O	0.0896222	0.0665231	0.0947323	0.0836259	0.0150302
	NAD+	0.790041	0.716978	0.882703	0.796574	0.0830556
	NADP+	0.876606	0.812252	0.773782	0.82088	0.0519517
bik1	H2O	0.0967228	0.0727958	0.0890031	0.0861739	0.0122118
	NAD+	0.80107	0.882703	0.712025	0.798599	0.0853658
	NADP+	0.784584	0.90125	0.882703	0.856179	0.0626929
Figure 5B
		Sample 1	Sample 2	Sample 3	Sample 4	Sample 5	Sample 6	Sample 7	Sample 8	Ave.	S.D.
WT	H2O	6.13	6.86	6.13	6.05	6.08	6.74	6.05	6.02	6.2575	0.338558
	NAD+	5.08	4.75	4.81	4.88	5.54	4.81	5.21	5.06	5.0175	0.265209
	NADP+	5.45	4.94	5.33	5.53	4.86	4.83	5.24	5.35	5.19125	0.275652
bak1-5	H2O	6.37	6.39	6.25	6.87	6.05	6.2	6.32	6.16	6.32625	0.247094
	NAD+	4.78	5.57	5.47	5.54	5.67	5.64	5.7	5.4	5.47125	0.297054
	NADP+	6.05	6.11	6.08	6.23	6.23	5.53	5.39	5.58	5.9	0.341467
bkk1	H2O	6.05	6.62	6.92	6.13	6.08	6.05	6.41	6.94	6.4	0.383741
	NAD+	4.86	5.59	5.62	5.64	4.98	5.58	5.5	5.15	5.365	0.3174
	NADP+	6.16	6.08	6.3	6.26	5.62	5.53	5.67	5.55	5.89625	0.333849
bak1-5 bkk1	H2O	6.92	6.08	6.61	6.13	6.08	6.89	6.58	6.3	6.44875	0.34963
	NAD+	6.26	6.05	6.13	6.05	5.39	5.56	6.11	6.08	5.95375	0.306265
	NADP+	6.33	6.3	6.45	6.43	6.23	6.18	5.63	5.67	6.1525	0.323231
fls2 efr	H2O	6.57	6.89	6.11	6.08	6.13	6.23	6.26	6.84	6.38875	0.331552
	NAD+	5.36	5.26	5.32	5.54	4.81	4.88	5.37	5.59	5.26625	0.282739
	NADP+	5.44	5.41	5.68	5.53	4.88	5.02	5.59	5.43	5.3725	0.278452
bik1	H2O	6.35	6.13	6.3	6.87	6.35	6.05	6.45	6.11	6.32625	0.260326
	NAD+	4.81	5.18	5.24	4.4	4.81	5.36	5.5	4.92	5.0275	0.358997
	NADP+	5.55	5.13	4.83	5.37	5.41	5.37	4.86	5.63	5.26875	0.299735
Figure 5C
		Sample 1	Sample 2	Sample 3	Ave.	S.D.
WT	−SAR	0.124137	0.0947323	0.11744	0.112103	0.0154116
	+SAR	0.641713	0.486327	0.582367	0.570136	0.0784115
bak1-5	−SAR	0.098073	0.128514	0.115023	0.11387	0.0152533
	+SAR	0.267943	0.320856	0.222211	0.270337	0.0493664
bkk1	−SAR	0.0871715	0.11344	0.125	0.108537	0.019385
	+SAR	0.219151	0.257028	0.334482	0.270221	0.0587861
bak1-5 bkk1	−SAR	0.111878	0.134904	0.0934281	0.113403	0.0207797
	+SAR	0.25349	0.217638	0.303549	0.258225	0.0431509
fls2 efr	−SAR	0.135842	0.106579	0.0953912	0.112604	0.0208875
	+SAR	0.61132	0.543367	0.460094	0.53826	0.0757424
bik1	−SAR	0.124137	0.104386	0.130308	0.11961	0.0135409
	+SAR	0.482968	0.615572	0.590496	0.563012	0.0704449
Figure 5D
		Sample 1	Sample 2	Sample 3	Sample 4	Sample 5	Sample 6	Sample 7	Sample 8	Ave.	S.D.
WT	−SAR	6.23	6.11	6.91	7	6.58	6.94	6.97	7	6.7175	0.365582
	+SAR	5.44	5.46	5.66	5.59	5.52	5.23	4.75	5.55	5.4	0.292086
bak1-5	−SAR	6.91	6.33	6.75	6.99	6.89	6.05	6.97	6.92	6.72625	0.34682
	+SAR	6.45	6.23	6.64	6.08	6.39	6.25	6.73	6.05	6.3525	0.247083
bkk1	−SAR	6.89	6.32	6.92	6.94	6.88	6.13	6.96	6.89	6.74125	0.323792
	+SAR	6.23	6.38	6.81	6.11	6.05	6.28	6.35	6.33	6.3175	0.230326
bak1-5 bkk1	−SAR	7.01	6.32	6.87	6.91	6.87	7.02	6.08	7.01	6.76125	0.357629
	+SAR	6.55	6.89	6.13	6.69	6.05	6.8	6.84	6.16	6.51375	0.348422
fls2 efr	−SAR	6.64	7.05	6.48	6.74	6.18	6.91	6.89	7.02	6.73875	0.29691
	+SAR	5.43	5.31	5.59	4.88	5.32	5.55	5.09	5.39	5.32	0.235857
bik1	−SAR	6.13	6.87	6.18	6.99	7.01	6.85	6.94	6.96	6.74125	0.366155
	+SAR	5.24	5.51	5.49	5.16	5.57	5.43	4.88	4.92	5.275	0.269656

## Sheet: Figure 6
Figure 6A
Figure 6B
Figure 6C

## Sheet: Figure 7
Figure 7A
	PR1/UBQ5								PR2/UBQ5								PR5/UBQ5
		Sample 1	Sample 2	Sample 3	Ave.	S.D.				Sample 1	Sample 2	Sample 3	Ave.	S.D.				Sample 1	Sample 2	Sample 3	Ave.	S.D.
WT	H2O	0.111878	0.07966	0.0842021	0.0919134	0.0174385		WT	H2O	0.11344	0.127627	0.102949	0.114672	0.0123849		WT	H2O	0.111105	0.146604	0.129408	0.129039	0.0177524
	NADP+	0.532185	0.61132	0.732043	0.625183	0.100647			NADP+	0.737135	0.664343	0.650671	0.684049	0.0464785			NADP+	0.50698	0.432269	0.524858	0.488036	0.0491159
lecrk-VI.2-2	H2O	0.0824692	0.0994421	0.115824	0.0992449	0.016678		lecrk-VI.2-2	H2O	0.103665	0.134904	0.101532	0.113367	0.0186819		lecrk-VI.2-2	H2O	0.120742	0.132127	0.108067	0.120312	0.0120358
	NADP+	0.332171	0.244855	0.360982	0.31267	0.06047			NADP+	0.289172	0.356013	0.323088	0.322758	0.0334215			NADP+	0.31864	0.220676	0.260616	0.266644	0.0492596
LecRK-VI.2-HA	H2O	0.118257	0.0859714	0.0748424	0.0930237	0.0225502		LecRK-VI.2-HA	H2O	0.109576	0.11744	0.127627	0.118214	0.00905025		LecRK-VI.2-HA	H2O	0.125	0.106579	0.122428	0.118002	0.00997582
	NADP+	0.646176	0.535887	0.550953	0.577672	0.059803			NADP+	0.602904	0.521233	0.539614	0.554584	0.042844			NADP+	0.469761	0.378929	0.438303	0.428998	0.0461255
D494N	H2O	0.0802141	0.076415	0.118257	0.0916288	0.023139		D494N	H2O	0.130308	0.101532	0.116629	0.116156	0.0143942		D494N	H2O	0.130308	0.102238	0.111105	0.11455	0.0143488
	NADP+	0.291183	0.351111	0.285191	0.309162	0.0364526			NADP+	0.329877	0.275476	0.336808	0.314054	0.0335885			NADP+	0.214641	0.312083	0.295248	0.273991	0.0520827
Figure 7B
		Sample 1	Sample 2	Sample 3	Sample 4	Sample 5	Sample 6	Sample 7	Sample 8	Ave.	S.D.
WT	H2O	6.54	6.67	6.56	6.85	6.61	6.47	7.25	7.28	6.77875	0.320466
	NADP+	5.94	6.13	5.5	5.56	5.53	5.67	5.49	5.49	5.66375	0.241894
lecrk-VI.2-2	H2O	6.79	6.69	6.83	6.33	6.97	6.55	6.8	7.46	6.8025	0.329708
	NADP+	6.48	6.58	6.39	6.43	6.56	6.64	6.81	7.25	6.6425	0.278555
LecRK-VI.2-HA	H2O	6.41	6.93	6.86	6.28	6.92	6.85	6.73	7.28	6.7825	0.314586
	NADP+	6.02	6.08	5.94	5.51	5.45	5.48	5.45	5.43	5.67	0.28775
D494N	H2O	6.8	6.39	6.73	6.64	6.73	6.57	7.25	7.28	6.79875	0.313799
	NADP+	6.55	6.89	6.78	6.43	6.25	6.79	6.69	6.16	6.5675	0.267194
Figure 7C
		Sample 1	Sample 2	Sample 3	Sample 4	Sample 5	Sample 6	Sample 7	Sample 8	Ave.	S.D.
WT	−SAR	6.54	6.64	6.9	6.32	6.65	6.55	7.32	6.96	6.735	0.311861
	+SAR	5.13	4.81	5.26	5.64	5.55	5.28	5.55	5.61	5.35375	0.288985
lecrk-VI.2-2	−SAR	7	6.82	6.52	6.82	6.77	6.88	6.16	7.25	6.7775	0.323938
	+SAR	6.23	6.61	6.62	6.33	6.73	6.64	6.83	6.13	6.515	0.252077
LecRK-VI.2-HA	−SAR	6.84	6.28	6.43	6.87	6.71	6.65	6.96	7.35	6.76125	0.329607
	+SAR	5.02	5.43	5.26	5.19	5.43	5.39	5.47	5.94	5.39125	0.26883
D494N	−SAR	6.82	6.87	6.93	6.91	6.23	6.74	6.43	7.28	6.77625	0.321956
	+SAR	6.23	6.75	6.64	6.71	6.18	6.69	6.77	6.16	6.51625	0.273597
Figure 7D
	PR1/UBQ5								PR2/UBQ5								PR5/UBQ5
		Sample 1	Sample 2	Sample 3	Ave.	S.D.				Sample 1	Sample 2	Sample 3	Ave.	S.D.				Sample 1	Sample 2	Sample 3	Ave.	S.D.
WT	H2O	0.0908733	0.0748424	0.112656	0.0927907	0.0189797		WT	H2O	0.122428	0.115824	0.0915054	0.109919	0.0162848		WT	H2O	0.100134	0.133972	0.111105	0.11507	0.0172639
	NADP+	0.659754	0.524858	0.558644	0.581085	0.0701921			NADP+	0.562529	0.742262	0.641713	0.648835	0.0900777			NADP+	0.539614	0.466516	0.624165	0.543432	0.0788937
bak1-5	H2O	0.098073	0.108819	0.0758872	0.0942597	0.0167937		bak1-5	H2O	0.107321	0.128514	0.108067	0.114634	0.0120264		bak1-5	H2O	0.102238	0.119908	0.135842	0.119329	0.0168095
	NADP+	0.309927	0.228458	0.307786	0.282057	0.0464305			NADP+	0.351111	0.239816	0.271684	0.287537	0.0573162			NADP+	0.25349	0.289172	0.210224	0.250962	0.0395346
BAK1-GFP	H2O	0.0802141	0.0698304	0.109576	0.0865401	0.020614		BAK1-GFP	H2O	0.11744	0.0908733	0.139661	0.115992	0.0244261		BAK1-GFP	H2O	0.133046	0.11744	0.0994421	0.116643	0.0168163
	NADP+	0.514057	0.417544	0.469761	0.467121	0.0483106			NADP+	0.460094	0.535887	0.594604	0.530195	0.0674353			NADP+	0.426317	0.5	0.41466	0.446992	0.0462745
K317E	H2O	0.101532	0.0908733	0.075363	0.0892559	0.013159		K317E	H2O	0.115824	0.125869	0.0927827	0.111492	0.0169633		K317E	H2O	0.124137	0.108067	0.118257	0.11682	0.0081305
	NADP+	0.273573	0.31864	0.257028	0.283081	0.0318872			NADP+	0.309927	0.246558	0.358489	0.304991	0.0561283			NADP+	0.231647	0.309927	0.236514	0.259363	0.0438574
Figure 7E
		Sample 1	Sample 2	Sample 3	Sample 4	Sample 5	Sample 6	Sample 7	Sample 8	Ave.	S.D.
WT	H2O	6.54	6.67	6.56	6.85	6.61	6.47	7.25	7.28	6.77875	0.320466
	NADP+	5.94	6.13	5.5	5.56	5.53	5.67	5.49	5.49	5.66375	0.241894
bak1-5	H2O	6.87	6.53	6.8	6.48	6.86	6.48	6.95	7.41	6.7975	0.311849
	NADP+	5.98	6.55	6.52	6.61	6.48	6.3	6.18	5.94	6.32	0.26257
BAK1-GFP	H2O	6.43	6.66	6.94	7.41	6.77	6.39	6.8	6.81	6.77625	0.319103
	NADP+	5.98	6.02	6.23	6.02	6.13	6.13	5.62	5.55	5.96	0.245531
K317E	H2O	6.81	6.42	6.86	6.61	6.39	6.86	6.98	7.35	6.785	0.313733
	NADP+	6.39	6.8	6.35	6.02	6.26	6.37	6.08	6.55	6.3525	0.249098
Figure 7F
		Sample 1	Sample 2	Sample 3	Sample 4	Sample 5	Sample 6	Sample 7	Sample 8	Ave.	S.D.
WT	−SAR	6.54	6.64	6.9	6.32	6.65	6.55	7.32	6.96	6.735	0.311861
	+SAR	5.13	4.81	5.26	5.64	5.55	5.28	5.55	5.61	5.35375	0.288985
bak1-5	−SAR	6.89	6.79	6.89	6.87	6.71	6.81	6.11	7.25	6.79	0.31785
	+SAR	6.26	6.39	6.55	5.98	6.69	5.98	6.47	6.16	6.31	0.260987
BAK1-GFP	−SAR	6.8	6.08	6.78	6.73	6.77	6.66	6.8	7.28	6.7375	0.325872
	+SAR	5.56	5.62	5.64	5.66	5.51	6.16	6.08	5.98	5.77625	0.255004
K317E	−SAR	6.58	6.81	6.92	6.23	6.88	6.87	6.55	7.32	6.77	0.321781
	+SAR	6.28	6.6	6.08	6.18	6.39	6.77	6.08	6.05	6.30375	0.26538

## Sheet: Figure S1
Figure S1A
		Sample 1	Sample 2	Sample 3	Ave.	S.D.
0	MgCl2	0.27	0.255	0.245	0.256667	0.0125831
	Psm	0.288	0.257	0.269	0.271333	0.0156312
12	MgCl2	0.264	0.256	0.267	0.262333	0.00568624
	Psm	0.264	0.262	0.26	0.262	0.002
24	MgCl2	0.246	0.271	0.259	0.258667	0.0125033
	Psm	0.274	0.266	0.272	0.270667	0.00416333
36	MgCl2	0.29	0.259	0.293	0.280667	0.0188237
	Psm	0.445	0.395	0.421	0.420333	0.0250067
48	MgCl2	0.278	0.255	0.271	0.268	0.0117898
	Psm	0.389	0.391	0.366	0.382	0.0138924
Figure S1B
		Sample 1	Sample 2	Sample 3	Ave.	S.D.
0	MgCl2	0.257	0.235	0.227	0.239667	0.0155349
	Psm	0.215	0.228	0.219	0.220667	0.00665833
12	MgCl2	0.256	0.247	0.254	0.252333	0.00472582
	Psm	0.248	0.252	0.237	0.245667	0.00776745
24	MgCl2	0.228	0.236	0.223	0.229	0.00655744
	Psm	0.259	0.261	0.265	0.261667	0.00305505
36	MgCl2	0.264	0.251	0.249	0.254667	0.00814453
	Psm	0.425	0.423	0.423	0.423667	0.0011547
48	MgCl2	0.25	0.274	0.252	0.258667	0.0133167
	Psm	0.403	0.396	0.388	0.395667	0.00750555

## Sheet: Figure S2
Figure S2A
		Experiment 1	Experiment 2	Experiment 3	Ave.	S.D.
WT	Local	420273	503646	225738	383219	142611
	Systemic	73721	47218	18227	46388.7	27756.3
35S:CD38	Local	413368	111267	291884	272173	152012
	Systemic	23777.7	19481	9928.75	17729.1	7088.71
Figure S2B

## Sheet: Figure S3
Figure S3A
		Sample 1	Sample 2	Sample 3	Sample 4	Sample 5	Sample 6	Sample 7	Sample 8	Ave.	S.D.
WT	H2O	6.83	6.58	7.01	6.46	6.8	6.61	7	6.23	6.69	0.270766
	NADP+	5.31	5.62	5.6	5.65	5.09	5.69	5.67	5.68	5.53875	0.219248
SALK_204680	H2O	6.71	6.58	6.72	6.89	6.69	6.39	6.74	6.94	6.7075	0.171527
	NADP+	5.56	5	5.68	5.48	5.54	5.71	5.57	6.05	5.57375	0.291789
SALK_126675	H2O	6.81	6.79	6.23	6.69	6.93	6.89	6.48	6.88	6.7125	0.241942
	NADP+	5.68	5.62	5.46	5.15	5.69	5.59	5.7	4.72	5.45125	0.347334
SALK_080358	H2O	6.68	6.8	6.38	6.75	6.64	6.83	6.3	6.81	6.64875	0.202445
	NADP+	5.39	5.71	5.26	5.52	5.09	5.69	5.45	6.11	5.5275	0.313266
SALK_087761	H2O	6.58	6.7	6.74	6.69	6.39	6.78	6.85	6.61	6.6675	0.1418
	NADP+	5.17	5.51	5.6	5.26	5.03	5.56	5.66	5.11	5.3625	0.247141
SALK_143489	H2O	6.95	6.41	6.86	6.48	6.82	6.13	6.77	6.39	6.60125	0.288565
	NADP+	5.63	5.37	5.45	5.3	5.7	5.48	5.68	4.75	5.42	0.307153
		Sample 1	Sample 2	Sample 3	Sample 4	Sample 5	Sample 6	Sample 7	Sample 8	Ave.	S.D.
WT	H2O	7	6.53	7.03	6.91	6.75	6.35	6.85	6.82	6.78	0.233789
	NADP+	5.02	5.61	5.71	5.72	5.64	5.63	5.23	5.74	5.5375	0.264778
SALK_107175	H2O	6.73	6.69	6.97	6.72	6.67	6.73	6.75	6.39	6.70625	0.157837
	NADP+	5.23	6.02	5.94	5.57	5.43	5.08	6.02	5.41	5.5875	0.366518
SALK_071634	H2O	6.87	6.72	6.58	6.53	6.88	6.87	6.8	6.81	6.7575	0.136041
	NADP+	5.64	5.31	5.78	5.58	5.68	6.26	6.05	6.18	5.81	0.326584
SALK_208360	H2O	6.96	6.74	6.8	6.33	6.81	6.26	6.92	6.83	6.70625	0.263706
	NADP+	6.41	6.33	6.28	6.3	5.63	5.67	5.71	5.66	5.99875	0.356749
SALK_147275	H2O	6.39	6.73	6.49	6.71	6.9	6.58	6.66	6.76	6.6525	0.161577
	NADP+	5.19	5.59	5.66	5.61	5.54	5.58	5.03	5.98	5.5225	0.292074
SALK_038813	H2O	6.37	6.9	6.74	6.8	6.8	6.78	6.81	6.67	6.73375	0.160707
	NADP+	5.37	5.52	5.48	5.39	5.09	5.41	5.37	6.11	5.4675	0.28947
		Sample 1	Sample 2	Sample 3	Sample 4	Sample 5	Sample 6	Sample 7	Sample 8	Ave.	S.D.
WT	H2O	6.05	5.98	5.81	6.16	6.66	6.02	6.18	6.39	6.15625	0.264518
	NADP+	5.71	5.75	5.17	5.75	5.37	4.75	5.27	5.38	5.39375	0.345251
SALK_070801	H2O	6.18	6.65	6.88	6.08	6.33	6.69	6.16	6.05	6.3775	0.318198
	NADP+	5.64	5.75	5.58	6.11	6.32	6.23	6.49	5.98	6.0125	0.33277
SALK_105169	H2O	6.26	6.26	6.2	5.75	6.02	5.86	6.23	6.05	6.07875	0.194013
	NADP+	5.51	4.72	5.11	5.56	5.05	5.41	5.41	5.75	5.315	0.332007
SALK_004748	H2O	6.38	6.53	6.41	5.98	6.56	6.11	6.39	6.49	6.35625	0.205769
	NADP+	5.12	5.45	5.02	5.38	4.45	5.18	5.09	5.32	5.12625	0.311583
Figure S3C
	F1/R1							F2/R2
	Sample 1	Sample 2	Sample 3	Ave.	S.D.			Sample 1	Sample 2	Sample 3	Ave.	S.D.
WT	0.015625	0.0209051	0.0207607	0.0190969	0.00300766		WT	0.00995751	0.0128686	0.01418	0.0123354	0.00216116
lecrk-VI.2-1	0.00467765	0.00541058	0.00885066	0.00631296	0.00222805		lecrk-VI.2-1	0.00666121	0.0043644	0.00560139	0.00554233	0.00114954
lecrk-VI.2-2	0.0112028	0.00961832	0.00652412	0.00911507	0.00237958		lecrk-VI.2-2	0.00708999	0.00814426	0.00442533	0.0065532	0.0019167
lecrk-VI.2-3	0.00643431	0.00942037	0.00708999	0.00764822	0.00156935		lecrk-VI.2-3	0.00689612	0.00508337	0.00630189	0.00609379	0.000924118
Figure S3E
	Sample 1	Sample 2	Sample 3	Ave.	S.D.
H2O	0.00713931	0.0117597	0.0136024	0.0108338	0.00332953
NAD+	0.0940779	0.129408	0.130308	0.117931	0.0206626
NADP+	0.118273	0.146277	0.137943	0.134165	0.0143795

[truncated: 8 more sheets: Figure S4, Figure S5, Figure S6, Figure S8, Figure S9, Figure S10, Figure S11, Figure S12]
